# Supplementary material for: Conservation and divergence between cytoplasmic and muscle-specific actin capping proteins: insights from the crystal structure of cytoplasmic Cap32/34 from Dictyostelium discoideum
Source: BMC Struct Biol. 2012 Jun 1;12:12. doi: 10.1186/1472-6807-12-12 (PMC3472329; doi:10.1186/1472-6807-12-12)
Supplement: Additional file 4 — Sequence alignment of the CP ß-subunits. The file contains the alignment of the sequences of CP ß-subunits in fasta-format. The data can also be downloaded from CyMoBase 44, 45. [file 1472-6807-12-12-S4.fas]

>Tv_aCAP2A_fl
---------MSYDSPVTAGLDLLRHIP-PKDVEERMFDIFELNP-------------DLT
DEMISAVDIPLK-IQQ-DNDTQ---------QNFVKCDYNRDG--DSYRSPFTNKYYPP-
-----------------------LSDGQTPSPKLRKLEELANKAFGSYLNLFFRYGTLS-
------------VYCWDLDDN------------------------SFGLGVFVRKDANES
QE----------------------------------------DFIGNISCSDVFTITEES
SG----------------------QYTYEMVSSIMLEIKVQGAN----------------
-------------GKPVILSGGCTDSKVKTLPAKGDI-----------------------
------------------------------EMLVNVGTMIEDNAANF---MEYVKQIYVS
KMTEIL-SYTKGIAIGGGGNSPQ--------------------DQLAAAMKA--RLGK--
------------------------------------------------------------
------------------------------------------------------------
------------------------------------------------------------
--------------
>Tv_aCAP2B_fl
---------MAYDSPVTAGLDLLRHVP-PKDIEDRMFDLFQLKP-------------DLT
EEMISAVDIPLK-VET-DKDTQ---------QGFIKCDYNRDG--DSYRSPFTHKYYPP-
-----------------------LPDGQQISPKLRKLEELANKAFGSYLNLFFRYGTIS-
------------VYCWDLDDI------------------------SFGLGVFVRKDTD-S
TE----------------------------------------GFLGSINCSDIFTITEKS
SG----------------------QYDYEMVSSILLEVKVDVPK----------------
-------------SKPVVLSGGCADSKIKTLTAKDNI-----------------------
------------------------------EMLVNIGTMIEDNAANF---MEHVKQIYVS
KMSEIL-SYTKGTAF-VVAGEAQ--------------------DLMAQAMKD--YVNRSS
K-----------------------------------------------------------
------------------------------------------------------------
------------------------------------------------------------
--------------
>Tv_aCAP2C_fl
---------MSYDSPVTAGLDLLRHVP-PKDVEERMFDIFQLNP-------------ELT
DEMISAVDIPLK-IQQ-DKDTH---------QDFIKCDYNRDG--DSYRSPFTNKYYPP-
-----------------------ISDGQTPSPKLRKLEELANKAFSSYLNLFFRYGTLS-
------------VYTWDLDGT------------------------AFGLGVFVRKDADPK
QE----------------------------------------GFEGNISCSDVFTITESS
SG----------------------QYDYEMVSSILLEIKVQGDK----------------
-------------GVPVILSGGCADSKVKSLPAKNDI-----------------------
------------------------------EMLVNVGTMIEDNAANF---MEHVKQIYVS
KMTEIL-SYTKGIAIGGPGNTPQ--------------------DQLAAALKA--HMASNS
VDLLV-------------------------------------------------------
------------------------------------------------------------
------------------------------------------------------------
--------------
>Tv_aCAP2D_fl
---------MSDDSKIKEVYQLLRHIQ-PSKIEHRREDSITLAP-------------DLE
DEILQTVDVPLK-IVQ-DEVKN---------APYIACEFNRDL--DSYRSPISNKYFPS-
-----------------------LPDGQKLPKRLRNMEIKANTAFGAYTHLYYNGGICS-
------------VYFWEIDKG------------------------VFGCGVFIKNEIDTE
LRSGE-------------------------------------HIKGSINCADTIEVDETD
E-----------------------TATYTLTSSAIVNVELDVGI----------------
-------------GTPLTISGSTSDRKVKKAKWGNDN-----------------------
------------------------------DHIVNIGQLVESNSANF---KDTIDGIFVG
KMKQIM-DLLANNDGRAQQ------------------------AAMAEAFAA--QARARG
LK----------------------------------------------------------
------------------------------------------------------------
------------------------------------------------------------
--------------
>Tv_aCAP2E_fl
---------MSDDSKIKEVYQLLRHIQ-PSKIEHRREDAITLAN-------------DLE
EEILQTVDVPLK-IVQ-DEVKN---------APYIACEFNRDL--DSYRSPISNKYFPS-
-----------------------LPDGQKLPKRLRNMEIKANTAFGAYTHLYYNGGICS-
------------VYFWEIDEG------------------------VFGCGVFIKNEIDTG
LRSGE-------------------------------------HIKGSINCADTIEVDETN
K-----------------------TATYTLTSSAIVNVELDVGI----------------
-------------GTPLTISGSTSDRKVKKAKWAKDD-----------------------
------------------------------DHIVNIGQLVESNSANF---KDTIDGIFVG
KMKQIM-DLLANNDGRAQQ------------------------AAMAEAFAA--QARARG
NK----------------------------------------------------------
------------------------------------------------------------
------------------------------------------------------------
--------------
>Pf_aCAP2_fl
---------MNNDK-MEAALNICNTLP-GHVFDDTIKMLSRIDQ-------------SIT
NNILINKEGSIK-INY-DKEEN---------KYYLGNMFNKEK--DSYRSPYTNIYFPEH
-----------------------YINSYVPPEHLRTLEILYNKIFDRYRKAYYMNGLSS-
------------VYLWPNPIED-----------------------GFVACFLIKKKEIFD
K-----------------------------------------ETNIKWEATHLIQVNITN
L-----------------------NVHYQISCTINFEIKK--------------------
-------------NDNLLLSGNINKALENSKKVTDLYLIKDQY-----------------
------------------------------FHMENMGYLIECMENSL---RKSIEYIYIL
KIQDML-NSIKYYNFTNHLTYN---NTNKNI------------SNISNSLIFS-RENIQK
ELQTKIKQVRKK------------------------------------------------
------------------------------------------------------------
------------------------------------------------------------
--------------
>PkCAP2_fl
----------MEEAKIEAALHICNILP-AHLFEETIKLLSKVDQ-------------NLT
NNILINKEGPIK-IKF-DSEEN---------KHYLGNMFNKEK--DSYRSPYSNRYYPEH
-----------------------FPNAYIPSESLRTLEILYNEMYDRYRKAYYVGGLSS-
------------VYLWPNPIEE-----------------------GFVACFLIKKKENYD
K-----------------------------------------FTSLTWEGTHLIQVSITH
V-----------------------TILYQISTTVNFFIKK--------------------
-------------KNEMTLSASINKALETPKKVSNVDLVKDKY-----------------
------------------------------FHMHNMGKMIEGIENSL---RKSIEYIYLP
KMNDIL-NSIRMDDLFSSGLYNTDGRADQNM------------RAISSNIALS-RESIQD
ELRQKLKSRELNVGVEYSLRT---------------------------------------
------------------------------------------------------------
------------------------------------------------------------
--------------
>PvCAP2_fl
----------MEEAKIEAALHICNLLP-AHVFEETIKLLSKVDQ-------------NLT
NNILINKEGPIK-IKF-DSQQN---------KHYLGNMFNKEK--DSYRSPYSNRYYPEH
-----------------------YPNGYIPSESLRMLEMLYNEMYDRYRKAYYIGGLSS-
------------VYLWPNPIEE-----------------------GFVACFLIKKKENYD
P-----------------------------------------CTSLTWEGTHLIQVSITH
A-----------------------RVYYQISTTVNFFIKK--------------------
-------------KNEMTLSASINKALETPKKVSNVNLVKDKY-----------------
------------------------------FHMHNMGKMIEGIENSL---RKSIEYIYLP
KMNDIL-NSIRMDDSFASAWHNADRKAAQNL------------RTISSNIALS-RGSVQD
ELRLKLKGRSFDAGAEYSLRT---------------------------------------
------------------------------------------------------------
------------------------------------------------------------
--------------
>PlcCAP2_fl
-----MEDTRNKEGKIDAVLNICNILP-ARLFEETIIILSKIDK-------------NLT
NNILINKEGPIK-IKF-DNKEK---------KYFLGNMFNKEK--ESYRSP---------
------------------------------------------------------------
------------------------------------------------------------
------------------------------------------------------------
------------------------------------------------------------
------------------------------------------------------------
------------------------------------------------------------
------------------------------------------------------------
------------------------------------------------------------
------------------------------------------------------------
------------------------------------------------------------
--------------
>PbCAP2_fl
-----MEDIKNNEDKIDAVLSICNILP-ARLFEETIKILSKIDK-------------NLT
NNILINKEGPIK-IQF-DNKEK---------KYFLGNMFNKEK--DSYRSPYTNLYYPEN
-----------------------FPNSYIPSEPLRGLEILYNEVFARYRKAYYINGLSS-
------------VYLWPNPIED-----------------------GFVACFMIKKKENYS
N-----------------------------------------NTYMDWEGTHLIQVNITH
S-----------------------IIHYQISTTLNISIVQ--------------------
-------------KNETILSASVNKVLENPKKISDINLIKDKF-----------------
------------------------------FHIENMGKII--------------------
------------------------------------------------------------
------------------------------------------------------------
------------------------------------------------------------
------------------------------------------------------------
--------------
>PlyCAP2_fl
-----MEDTKNNEGKIDAVLNICNILP-ARLFEETIKILSKIDK-------------NLT
NNILINKEGPIK-IQF-DNKEK---------KYFLGNMFNKEK--DSYRSPYTNLYYPEN
-----------------------FPNSYIPSDPLRSLEILYNEVFDRYRKAYYINGLSS-
------------VYLWPNPIED-----------------------GFVACFMIKKKENYS
N-----------------------------------------NTYIDWEGTHLIQVNITH
S-----------------------IIHYQISTTLNISIVQ--------------------
-------------KNETILSASVNKVLENPKKISDINLIKDKY-----------------
------------------------------FHIEN-------------------------
------------------------------------------------------------
------------------------------------------------------------
------------------------------------------------------------
------------------------------------------------------------
--------------
>CpCAP2_fl
----MNPNGRYHDEEIINALKIWSKCL-PSETDNTVKYLCDIYP-------------ESS
KEIFQRIETPLK-VIL-DLETK---------MYYLGCNSNRIE--NYFRSPYTYKFYIDP
KSKEEYDSEKAESF---------KEIANNDLNHLKMLETEFQKVYEIYCQNYTYINGGLE
EDICDHGVLLSNVYCYDLEGD------------------------SFGTCFVMKHIINPF
NFLNDNINEKSSTNDLT-------------------------EIVYFLDIIHNVETVLSH
SSG---------------------IATYRVGSTYYYGFKDKQKKHSSSGDDENNYN----
-------------NETILFDGCKTNWVEKKFELSDTKFLKSFLRSNTKSNFNDEVSNENN
MQNIAIDRNSITIINNQTIY----------YHISNIGKLIESIDNNV---MKQIQHVMID
NLLNIS-NNLHE------------------------------------------------
------------------------------------------------------------
------------------------------------------------------------
------------------------------------------------------------
--------------
>ChCAP2_fl
-------------------------------------------P-------------ESS
KEIFQRIETPLK-VIL-DLETK---------MYYLGCNSNRIE--NYFRSPYTYKFYIDP
KSKEEYDSEKAESF---------KEIANNDLNHLKMLETEFQKVYEIYCQNYTYINGGLE
EDICDHGVLLSNVYCYDLEGD------------------------SFGTCFVMKHVINPF
NFLNDNINEKSSTNDLT-------------------------EIVYFLDIIHNVETVLSH
SSG---------------------IATYRVGSTYYYGFKDKQKKHSSSGDDENNYN----
-------------NETILFDGCKTNWVEKKFELSNTKFLKSFLRSNTKSNFNEEVSNENN
MQNIAIDRNSITIINNQTIY----------YHISNIGKLIESIDNNV---MKQIQHVMID
NLSNIS-NNLHE------------------------------------------------
------------------------------------------------------------
------------------------------------------------------------
------------------------------------------------------------
--------------
>CrmCAP2_fl
--MIQSNTHTHFNERIVRALRIWSKNL-PTETEKCISNLCGLFP-------------DIS
KELCERLETPLL-MIY-DKEEC---------KYFIGCTTNRIG--NLYRSPYSGKFYYYE
DSFDTNNDIVEQEDADLDSIRQSLEYIKNDIQHLSLLESEYHQIYEQYCKYYCGYGIGLE
NDKSENGILLSNVYCYDIAGD------------------------SFGTTFTMKHVTNPL
NMLNLDSSEASSFN----------------------------NLIYYLDIIHNVETVVSH
VSG---------------------TAIYRLGSIYFFGFKKIDDSDPPT------------
-------------RDSMKLDACKTNWIEHKQDFNITN--QNLMRTQTLG--------RAT
TMTNSLDNNSRNTITNNTLL----------YHLKIIGKLIENTDNTM---LKYIQNVLID
SLINII-NNIHTVII---------------------------------------------
------------------------------------------------------------
------------------------------------------------------------
------------------------------------------------------------
--------------
>Tg_cCAP2_fl
-----------MEESWIAAVSLTRRMP-PKLIDRTVAGVQHLCP-------------DLS
IQLLTRVDRRLR-LCF-DSEAR---------KFFIACIYNQHG--SSFRSPWTNAYIEGN
DVSVLGAV---------------PQRRIKPADNLRNLETTYNRIFDSYRRAYYEGGVSS-
------------VYLWSLPSED-----------------------GFAGAFLVRHALDGG
VSGD--------------------------------------GPRGCWESVHVVEVTQST
S-----------------------NVHYRLTSTVMVDVDPPENA----------------
-------------EANFYAGAMLTRTSEQSQKVTDLLTGPEVP-----------------
------------------------------PHIGVIGPMIEAMEDRM---RTAIERNYFA
KAYSIL-DGMIRTRHNTKEPKKAAFF-----------------SELSSSLSLL-SRGSGG
GPGSPGGRSVRGSRSFLRPRSGSDN-----------------------------------
------------------------------------------------------------
------------------------------------------------------------
--------------
>Tg_aCAP2_fl
-----------MEESWIAAVSLTRRMP-PKLIDRTVAGVQHLCP-------------DLS
IQLLTRVDRRLR-LCF-DSEAR---------KFFIACIYNQHG--SSFRSPWTNAYIEGN
DVSVLGAV---------------PQRRIKPADNLRNLETTYNRIFDSYRRAYYEGGVSS-
------------VYLWSLPSED-----------------------GFAGAFLVRHALDGG
VSGD--------------------------------------GPRGCWESVHVVEVTQST
S-----------------------NVHYRLTSTVMVDVDPPENA----------------
-------------EANFYAGAMLTRTSEQSQKVTDLLTGPEVP-----------------
------------------------------PHIGVIGPMIEAMEDRM---RTAIERNYFA
KAYSIL-DGMIRTRHNTKEQKKAAFF-----------------SELSSSLSLL-SRGSGG
GPGSPGGRSMRGSRSFLRPRSGSDN-----------------------------------
------------------------------------------------------------
------------------------------------------------------------
--------------
>Tg_bCAP2_fl
-----------MEESWIAAVSLTRRMP-PKLIDRTVAGVQHLCP-------------DLS
IQLLTRVDRRLR-LCF-DSEAR---------KFFIACIYNQHG--SSFRSPWTNAYIEGN
DVSVLGAV---------------PQRRIKPADNLRNLETTYNRIFDSYRRAYYEGGVSS-
------------VYLWSLPSED-----------------------GFAGAFLVRHALDGG
VSGD--------------------------------------GPRGCWESVHVVEVTQST
S-----------------------NVHYRLTSTVMVDVDPPENA----------------
-------------EANFYAGAMLTRTSEQSQKVTDLLTGPEVP-----------------
------------------------------PHIGVIGPMIEAMEDRM---RTAIERNYFA
KAYSIL-DGMIRTRHNTKEPKKAAFF-----------------SELSSSLSLL-SRGSGG
GPGSPGGRSMRGSRSFLRPRSGSDN-----------------------------------
------------------------------------------------------------
------------------------------------------------------------
--------------
>PtCAP2A_fl
---------MESKEKIVSCLNILKRLP-PTQIQKNAAALASLIP-------------DYA
EELYQKIDKPLD-IGQ-DEKGN----------QFIQSEFNRDG--DSFRSYLTNSYYPA-
-----------------------IDDAVYPSEALRKLEIKANAVFDEYRRLYYEGGLSS-
------------CYFWDKEDG------------------------GFATAWLIRKNVEKS
KG----------------------------------------IEDGSWSSINVIDIKTDG
KS----------------------KWTYKITTSVVLEMNIIENQD---------------
-------------VGKFNITGTLTKQKEESFEAPAGNKDLDL------------------
------------------------------FHIMKIGTLVEDVESYL---RSQLDSVYFG
KTKDIV-FQTRFSEGQKHFLQQR--------------------QELAGEFKQ--KYG---
------------------------------------------------------------
------------------------------------------------------------
------------------------------------------------------------
--------------
>PtCAP2B_fl
---------MESKEKILSCLNILKRLP-PTQIQKNAAALASLIP-------------DYA
EELYQKIDKPLD-IGQ-DEKGN----------QYIQSEFNRDG--DSFRSHVTNQYYPQ-
-----------------------IDDAVYPSDALRKLEIKANAVFDEYRRLYYEGGLSS-
------------CYFWDKEDG------------------------GFATAWLIRKNVEKS
KG----------------------------------------IEDGSWSSINVIDIKTDG
KS----------------------KWTYKITTSVVLEMNIVQNQD---------------
-------------VGKFNITGTLTKQKEESFEAPAGNKDLEL------------------
------------------------------FHIMKIGTLVEDVESYL---RSQLDGVYFG
KTKDIV-FQTRFIEGEKHFIQQR--------------------QGLAGEFKQ--KYG---
------------------------------------------------------------
------------------------------------------------------------
------------------------------------------------------------
--------------
>TetCAP2_fl
----------MEQSKIEAALSLIRRLP-PQKIHYNATALSNLIE-------------DQA
DEFLQKIDQPLE-IGV-CSVTN---------REFIKCEFNRDG--NSYRSPYSNVYHPPF
EDG---------------------EDGVVPMQDTRDLEIKANELFLEYQKLYYQGGLSN-
------------IYFFDKDDG------------------------SIACAYVVKKDVDRV
NN----------------------------------------IEKGTWDSINVVDIKITD
PSKK--------------------KIVYKCTSSVILEMEINDIS----------------
-------------AGKVNISGTLTKSKEE-TKVLDGTTDLHA------------------
------------------------------FHLKNIGQIIEDMEGML---RNDLDNFYIG
KTKQSI-FEMRDLHGHQEIENIK--------------------KGLAKDLLS--RQAV--
------------------------------------------------------------
------------------------------------------------------------
------------------------------------------------------------
--------------
>ImCAP2_fl
----------MEQNKIATALSLLRKLP-PSKIHYNTNALSNLMP-------------DEA
DELLQKVDKPLE-IGV-CSQTN---------LQYIKSEFNRDG--DSFRSPHSNQYDPP-
-----------------------IDDAVYPSNDVRQLEEKANTLFQEYMKLYYQGGICN-
------------IYFWDKENG------------------------GFACAFLMKKEVELA
KG----------------------------------------IKKGTWDSINVVDVKVDE
QNKK--------------------KITYKCTGSVVLEMILNDDG----------------
-------------AGDVNISGSLTKSKED-VRLYDGNIDINS------------------
------------------------------FHLENIGRIVEDLESVL---RTHLDTIYVG
KTKENI-FTTRSQEGYIQMEQTK--------------------KNLAINIID--RANNQK
N-----------------------------------------------------------
------------------------------------------------------------
------------------------------------------------------------
--------------
>EhCAP2_fl
---------MSQTDPLDYALDLMRRLP-PQKVEDNLQMLIDLCP-------------DLT
DDLLSATDQPLK-IVE-DTTAK---------KSFLICDYCRDG--DSYRSPFSNKYFPA-
-----------------------FPEGGLPSDELRQLEISLNDAFDMYREMYYEGGVHS-
------------VYCWDIDD-------------------------GFAVCVLMKKTADQS
KKGN--------------------------------------PMKGTWDSINVIEVIPKG
TS----------------------KAEYRLTSTVILYMETDCEA----------------
-------------TGKVAFAGSLTRQNEKVLSTTQKD-----------------------
------------------------------SHIINIGTFVEETESRM---RQILDAIYFS
KSKEIT-NNCRCQIGVSEQNKR---------------------TLMTKQINT--QLRGRH
DDD---------------------------------------------------------
------------------------------------------------------------
------------------------------------------------------------
--------------
>EdCAP2_fl
---------MSQTDPLDYALDLMRRLP-PQKVEDNLQMLIDLCP-------------DLT
DDLLSATDQPLK-IVE-DTTAK---------KSFLICDYCRDG--DSYRSPFSNKYFPA-
-----------------------FPEGGLPSDELRQLEISLNDAFDMYREMYYEGGVHS-
------------VYCWDIDD-------------------------GFAVCVLMKKTADQS
KKGN--------------------------------------PMKGTWDSINVIEVIPKG
SS----------------------KAEYRLTSTVILYMETDCEA----------------
-------------TGKVGFAGSLTRQNEKVLSTTQKD-----------------------
------------------------------SHIINIGTFVEETESRM---RQILDAIYFS
KSKEIT-NNCRCQIGVSEQNKR---------------------TLMTKQINT--QLRGRH
DDD---------------------------------------------------------
------------------------------------------------------------
------------------------------------------------------------
--------------
>EtiCAP2_fl
-----------MTDKLDYALDLMRRLP-PQKVEDNLQMLIDLCP-------------DLT
DELLSATDQPLK-IVE-DTQEK---------RSFLICDYCRDG--DSYRSPFSNTYFPP-
-----------------------FPEGNKPSAELRNLEKDLNEAFNMYREMYYEGGVHS-
------------VYVWENDND------------------------GFAVCVLMKKTADQS
KKGN--------------------------------------PMKGTWDSINVIEVIPKG
KD----------------------KAEYRLTSTVILYLETNTEA----------------
-------------TGKVSFAGSLTRQNEKTLNVVGKD-----------------------
------------------------------AHVVNIGEFVESTESTM---RRILDAIYFS
KSKEIT-NNCRCQMGSSQQAKI---------------------NDITKAINT--QLRGRK
DD----------------------------------------------------------
------------------------------------------------------------
------------------------------------------------------------
--------------
>BinCAP2_fl
-------MADEESKKLTAALNVMRRMA-PSTIENSLAGLCELTP-------------NLT
DDLLNNVDQPLK-VEM-DEAAQ---------KKFITCDYNRDG--DSFRSPWSNKYFPEA
-----------------------DSEALYPSKYLRQLEVDANAIFDVYRKLYFEGGSYSS
------------VYFFSIEGSSDEKK-------------------GFGACWLIHKDVDST
EED---------------------------------------LKKGWWDSTHVFQVSHVK
GE----------------------TYEYKLTSTVMISMVMEDSK----------------
-------------LGSCDLSGSMNKQKSETLTLSKTKGT---------------------
------------------------------NHLVNMGTMIEKMDDRI---RAIIMEIYFS
KTRQIV-DGMRLTSGARNRQM----------------------DKIAASLKD--ALKQSK
K-----------------------------------------------------------
------------------------------------------------------------
------------------------------------------------------------
--------------
>DcpCAP2_fl
----------MSEKQLNAALDLMRRLP-PSQIEDNLAGLLDLVP-------------DLT
DDLLSSVDQPLK-VAY-DSVAK---------KDYLLCDYNRDA--DSYRSPWSNKYDPA-
-----------------------LSGACYPSAKLREIEVQANEVFEIYLNLYFEGGVSS-
------------VYCWDLDD-------------------------DFAAVVLMKKTQDQS
KKGQ--------------------------------------PMRGTWDSIHVVEVKDKK
K-----------------------NAYYKLTSTVMLSIETDNEA----------------
-------------TGKINLAGSLTRQDEKEFPLNDVD-----------------------
------------------------------THVVNIGKMVEDMESKL---RQTLETIYFG
KTKEVV-NTLRNALGSSEIEKR---------------------KNLSNQIGS--ALGSRN
------------------------------------------------------------
------------------------------------------------------------
------------------------------------------------------------
--------------
>DdCAP2_fl
----------MTEKQLSCCLDLMRRLP-PSQIEDNLAGLLDLVP-------------DLT
EDLLSSIDQPLK-VAY-DAVSK---------KDYLLCDYNRDA--DSYRSPWSNKYDPP-
-----------------------LSGACYPSSKLRDIEVQANEIFEIYLNLYFEGGVSS-
------------VYCWDLDD-------------------------NFAAVVLMKKTQDQS
KKGQ--------------------------------------PMRGTWDSIHVVEVKLGK
KD----------------------KAVYKLTSTVMLSIETDNDN----------------
-------------TGKVNLAGSLTRQDEKEYTFNEVD-----------------------
------------------------------THCVNIGKMVEDMESKL---RQTLETIYFG
KTKEVV-NTLRNATGNSELEKR---------------------KNLSNQIGS--AIGNRG
------------------------------------------------------------
------------------------------------------------------------
------------------------------------------------------------
--------------
>AcCAP2_fl
-----------MGSELDCALDLMRRMP-PSSIEDNLAGLIDLVP-------------DLT
EQLLSMVDQPLK-VAH-DSQAR---------RDYLLCDYNRDG--DSYRSPWTNKYDPS-
-----------------------LPDGALPSAQLRQLEVQANEVFDIYRDLYFEGGVSS-
------------VYCWDLDD-------------------------GFAAVVLIKKTQDQS
KKGQ--------------------------------------PMKGTWDSIHVVEVVDKG
K-----------------------NAHYKLTSTVMLFIETETKE----------------
-------------TGRVTLAGSLTRQDEKDFPVDKVN-----------------------
------------------------------PHVANIGRMIEDMELKL---RTTLQTIYFG
KTKDIV-NELRQVMPVSVLKSR---------------------SALQQQIAG--AIGGRG
N-----------------------------------------------------------
------------------------------------------------------------
------------------------------------------------------------
--------------
>DifCAP2_fl
----------MSEKQLDAALDLMRRLP-PSQIEDNLAGLIDMVP-------------DLT
EDLLSTIDQPLK-VAY-DSHAK---------RDYLLCDYNRDG--DSYRSPWSNKYDPP-
-----------------------LDDCALPSPKLREIEVQANEVFDIYRELYFEGGVSS-
------------VYCWDLDG-------------------------GFAAVVLIKKTQDQS
KKGQ--------------------------------------PMRGTWDSIHVVEVKDMK
K-----------------------NARYKLTSTIMLSIETENDQ----------------
-------------TGKVNLAGSLTRQEEKESPVNDVD-----------------------
------------------------------THVTNIGKMVEEMESKL---RQTLETIYFG
KTKQVV-NELRSATGASEQEKR---------------------KNLSNQIGS--ALSSRQ
------------------------------------------------------------
------------------------------------------------------------
------------------------------------------------------------
--------------
>PppCAP2_fl
------------MSKLDSALDLMRRLP-PAQIEDNLAGLLDLVP-------------DLT
EDLLSSVDQPLK-IAF-DPVSK---------RDYLLCDYNRDG--DSYRSPWSNKYDPP-
-----------------------IGDGALPSPKLREIEVQANEVFDIYRELYFEGGVSS-
------------VYCWDLDG-------------------------GFAAVVLIKKTQDQS
KKGQ--------------------------------------PMRGTWDSIHVVEVKDMK
K-----------------------NARYKLTSTIMLSIETENDN----------------
-------------TGNVNLSGSLTRQEEKEAPVNDVD-----------------------
------------------------------THITNIGKMVEEMESKL---RLTLETIYFG
KTKQVV-NELRSATGSSELEKR---------------------KNLSNQIGS--ALSSRQ
------------------------------------------------------------
------------------------------------------------------------
------------------------------------------------------------
--------------
>TctCAP2_fl
MTGTYWCGIGTTMDELDCALDLMRRLP-PADVEENLAGVIDLVP-------------DLM
DELLSAVDQPLR-VEK-DEASG---------KDYLLCDYNRDG--DSYRSPWSNAYNPPL
-----------------------DYDGTFPSERLRTFEEKANGVFDTYRSLYYEGGVSS-
------------VYAWDLDS-------------------------GFACVVLIKKTEDGS
GKK---------------------------------------GAKGSWDSIHVVEVQENG
A-----------------------DVHYKITSTIMLSLITNVPG----------------
-------------CDDVNLSGSLTRQATSDANVSSQDSSA--------------------
------------------------------PHIVNIGKLVEEMESKM---RNALEQIYFG
KTNDIISSDLRVASGLGEANRR---------------------KALATQAMA--EMGARS
------------------------------------------------------------
------------------------------------------------------------
------------------------------------------------------------
--------------
>NgCAP2_fl
--------MASEDSQLNSALDLFRRLP-PAQLETNLSFVTELAP-------------HLT
DDLLQTVDCPLK-IRK-CAETG---------KDYLVCDYNRDG--DSYRSPHSNKYDPP-
-----------------------LEDGILPPEDLRDLEKKANDIFQSYCEQYYEGGISS-
------------VYMWEVMDG------------------------GFACAVLFKKDGSGL
RG----------------------------------------VEKGVWDSIHVVEVQPQD
SK----------------------TALYKLTTTIILSMATQDG-----------------
---------------QLDLSGSVQKQEDQTCSFDNAYN----------------------
------------------------------SHIVNMGNMIQKMENYL---RNQLQGVYFD
KAREIT-RTLRNTQSSGERKAQ---------------------ILLQNELAN--ALSNRK
R-----------------------------------------------------------
------------------------------------------------------------
------------------------------------------------------------
--------------
>TrcCAP2_fl
----MRESTNKAEDVAAAGASLLARYP-PRKGRMILDNIVTLCKHRDAE--------AVL
DIIYREVSPVDTPWPVLQCPSAATQWLSATPHYFIAFEYNRMG--DGYRCPLCNKYVSGD
EF---------------------VSFPLGNSGLLRQMESAANRVFVEYAELYYGKESTAS
------------VYTWECDPANKES--------------------KMGLAVMIKHRAKSS
NGNRPGHFSLR-------------------------------EKRGVWQSAHVGIVDISS
GTYYFQSSFYMDSFVPLGSLPNKPDAVGRFNGSVASRLFSFESREA--------------
-------------IATPDLDGLIASIGEQVQLTENSFYGRLFEIYFSKA-----------
------------------------------QFVAEGMRVIPQSTLFLPPQSRWKEQPAAS
RVTEESSQQADVHVIGQTSDTNAMTHSGAVRLDYQFAEGSEEIASPLPKRKESTVVDDWK
EAYDDDGNRYYYNEVTGETAWEKPDVGNLVLDILRNLHLMHSPDKYYRRLKKYFRQYETE
LNIDTFYSLTNEDQMLELDDGSTMTALEYIVPAYGDRRKIEVYIAQNARKDA--------
------------------------------------------------------------
--------------
>MbCAP2_fl
----------MSDQQLDCALDLMRRLP-PQKIEENLTGLIDLVP-------------SLC
EDLLSSIDQPLK-RAT-DPESG---------RHYLLCDYNRDG--DSYRSPWSNQYYPA-
-----------------------MDDGVVPSPELRELEIQANNAFDSYRDLYYEGGASS-
------------VYLWDTEED------------------------GFAGVVLIKKIGDGS
K-----------------------------------------KIKGCWDSIHVFQVLEKS
NGR---------------------NATYQLTSTVMLWLETNKDG----------------
-------------SGLMQLGGSLTRQAEQDCTVDDNN-----------------------
------------------------------PHIANIGRMIEDMENQM---RSVLNQIYFG
KTKDIV-NDLRSVKSLKEAQSH---------------------MQMQKDIAA--ALTLRN
KKN---------------------------------------------------------
------------------------------------------------------------
------------------------------------------------------------
--------------
>SpaCAP2_fl
----------MSDEQLDRALDLLRRLP-PQNIENNLAGLVDLVP-------------DLA
DDLLSQVDRPLK-TGL-DKEHN---------RQYILCDYNSDG--DSFRSPWSNTYDPP-
-----------------------LEDGIEPSVKLRELEITANTAFDTYRDLYYEGGVCS-
------------CYFWNTEGD------------------------DFAAAILIKKTGDGV
R-----------------------------------------GVHGCWDAIHVVDVKNEK
N-----------------------QATYKMTSTIMLWMKTTTDG----------------
-------------SGDMDLGGNMTKTTEETLPVNTTK-----------------------
------------------------------PHIANIGTMIEDVELRM---RYTLNDVYFG
KTKDIC-NDLRSISALADVAHK---------------------RKLQEKIAS--QVTGRE
------------------------------------------------------------
------------------------------------------------------------
------------------------------------------------------------
--------------
>ProCAP2_fl
---------MTTERQLDCALDLMRRLP-PQNIEENLTGVIDLVP-------------SLC
EELLSSIDQPLK-IAK-DEASG---------RDYLLCDYNRDA--DSYRSPWSNKYDPP-
-----------------------LEDGAVPSDSLRELEIQANQAFDTYRELYYEGGVSS-
------------VYLWDLQE-------------------------GFAGVILIKKVGDGS
K-----------------------------------------KIKGCYDSIHVFEVQETS
RGS---------------------NATYKLTSTVMLWLETNKET----------------
-------------SGMMQLGGSLTRQAEKTLTVSQSS-----------------------
------------------------------PHIANIGTMVEDMENNM---RNTLDQIYFG
KTKDVV-NSLRSVNPLSSE-------------------------GLKKDLQA--ELFKTL
KRK---------------------------------------------------------
------------------------------------------------------------
------------------------------------------------------------
--------------
>Bad_aCAP2_fl
-----------MADQLDCALDLMRRQP-PSKTTQNLAKLIQLVP-------------DLT
EDLLTSVDQPLK-VEK-CVRTG---------KDFLLCDYNRDG--DSHRSPWSNEYQPP-
-----------------------NADGIRPSAKLQKLETAANDAFDTYRDLYFGGGASS-
------------VYLWDLED-------------------------GFAGVVLIKKTIDDR
------------------------------------------SESGSWDSIHVLEVTEKA
K-----------------------AARYRITSTVMLQIISTKTEK---------------
-------------TPAVDLSGSITRLTEQELPVDTYI-----------------------
------------------------------GHIANIGRLVEDMEFKM---RDNILQIYFG
KTKDIV-NDLRSIKDLEAVKKQ---------------------DALRAQLAG--KLAERK
------------------------------------------------------------
------------------------------------------------------------
------------------------------------------------------------
--------------
>Bad_bCAP2_fl
-----------MADQLDCALDLMRRQP-PSKTTQNLAKLIQLVP-------------DLT
EDLLTSVDQPLK-VEK-CVRTG---------KDFLLCDYNRDG--DSHRSPWSNEYQPP-
-----------------------NADGIRPSAKLQKLETAANDAFDTYRDLYFGGGASS-
------------VYLWDLED-------------------------GFAGVVLIKKTIDDR
------------------------------------------SESGSWDSIHVLEVTEKA
K-----------------------AARYRITSTVMLQIISTKTEK---------------
-------------TPAVDLSGSITRLTEQELPVDTYI-----------------------
------------------------------GHIANIGRLVEDMEFKM---RDNILQIYFG
KTKDIV-NDLRSIKDLEAVKKQ---------------------DALRAQLAG--KLAERK
------------------------------------------------------------
------------------------------------------------------------
------------------------------------------------------------
--------------
>AlmCAP2_fl
-----------MPEQLDCALDLMRRLP-PQHVEANLARVVDLVP-------------DLT
EDLLSSVDQPLK-TLT-CAASG---------RAYLICDYNRDG--DSYRSPWSNEYDPP-
-----------------------LPDGAVPSPDLRKLEEAANAAFDTYRELYFEGGVSS-
------------VYMWDLDE-------------------------GFACVVLIKKTTDAE
------------------------------------------GTSAAWDSIHVFEVVEHQ
NR----------------------VAHYKLTSTVLLSLAGSTANDT--------------
-------------PGSINLSGSLTRQEEKDMVVDDKG-----------------------
------------------------------AHVANLGRMVEDMEFKL---RDALKNVYFD
KTRDIV-NDVRSERDLAAVAKE---------------------SLMRNELFA--KLSARK
AH----------------------------------------------------------
------------------------------------------------------------
------------------------------------------------------------
--------------
>SppCAP2_fl
-------MLLLKVDPVDCALDLMRRLP-PQKVEESLANLVELAP-------------HLT
EELLSAIDQPLK-LQR-CKQTG---------KDYLLCDYNRDG--DSYRSPWSNEYEPP-
-----------------------LSDGAQPSPKLRKLEIAANDAFTTYRELYFDGGVSS-
------------VYMWDLDE-------------------------GFASVVLIKNVNESD
S-----------------------------------------GLKGSWDSIHVIEVQESG
R-----------------------SAHYKLTSTVMLYMETGGVK----------------
-------------FGNVNLSGSLTRQAEQDYPLDDYG-----------------------
------------------------------THVANMGRLVEDMEIKL---RNNLQVIYFG
KTKDIT-NDLRSINSLTDARKQ---------------------MAIQSELIG--KLQARS
H-----------------------------------------------------------
------------------------------------------------------------
------------------------------------------------------------
--------------
>MyfCAP2_fl
---------MATIDPFDAALDLLRRLP-PNSTQQNLQGIISLRP-------------ELE
EDLLSSVDVALT-SKR-CTQSG---------RDFLCCDYNRDG--SSYRSPWSNEFQPPL
EDEG-------------------DAIDLIPGGRVRRMEEALNAGFDVYRELYYEGGVSS-
------------AYLWALDE-------------------------GFAGVVLFKKTADAR
G-----------------------------------------GGKGGWDSIHVLEVNEAA
TKR---------------------SAHYKLTSTVILDLGLQTSS----------------
-------------VDNLELAGNLTRQTEQDMPLQGLRDAEIEQ-----------------
------------------------------SHVVNIGRTVEDMETRM---RNLLQEVYFG
KAKDVV-GDLRSIKPLSEAEKD---------------------RAAHRDVID--KMGGR-
------------------------------------------------------------
------------------------------------------------------------
------------------------------------------------------------
--------------
>MgCAP2_fl
-----------MSDPFDAALDLLRRLP-PSSTATNLAGIISLQP-------------SLE
EDLLSSVDVSLT-ARR-CPKSG---------RDYLCCDYNRDG--ASYRSPWSNEFDPKP
EDPE-------------------EVGELIPSGRVRRMEEQLNMGVDVYRELYYEGGVSS-
------------AYLWALDE-------------------------GFAGVVLFKKETTA-
------------------------------------------GKEGGWDSIHVLEVSEAA
TKR---------------------SAHYKLTSTVILDLGLQSKE----------------
-------------VDSLELAGNLTRQTQQDLPLNGLRDAEIEG-----------------
------------------------------CHVVNIGRMVEDMETRM---RNLLQEVYFG
KARDVV-GDLRSIQMLSEVGKD---------------------RAAHKEVIG--KMNR--
------------------------------------------------------------
------------------------------------------------------------
------------------------------------------------------------
--------------
>PnCAP2_fl
-----------MADPIDSALDLLRRLN-PKDVKRNVDNIISLNP-------------SLE
EDLLESVDIPLT-VKK-CSKTK---------RDFLCCDYNRDG--DSWRSPWSNEFEPP-
-----------------------IEEGVTPSDRIRKMEVKANEAFDVYRELYFEGGISS-
------------VYLWDMDD-------------------------GFAGCVLLKKAVSPS
S-----------------------------------------SSSGSWDSIHVFDAQDRA
R-----------------------TAHYKLTSTVILSLGTDSEA----------------
-------------LGGLDLSGNMVRQVEADMAVEDDT-----------------------
------------------------------SHVANIGKMVEDMELKM---RNLLQEVYFG
KAKDVV-GDLRSIPSLSQTNRD---------------------RATQREMIN--SMGR--
------------------------------------------------------------
------------------------------------------------------------
------------------------------------------------------------
--------------
>CohCAP2_fl
-----------MADPIDSALDLLRRLD-PKDVKRNVDHIIQLNP-------------SLE
EDLLESVDIPLT-VKK-CSKTK---------RDFLCCDYNRDG--DSWRSPWSNEFEPP-
-----------------------IDEGVTPSDRVRKMEVKANEAFDVYRELYFEGGISS-
------------VYLWDMDD-------------------------GFAGCVLLKKSVSPT
P-----------------------------------------KSSGSWDSIHVFDAQDRA
R-----------------------TSHYKLTSTVILSLGTDSEA----------------
-------------LGGLDLSGNMVRQVEADMAVEDDT-----------------------
------------------------------SHVANIGKMVEDMELKM---RNLLQEVYFG
KAKDVV-GDLRSLQSLSQANKD---------------------RATQREMIN--SMGR--
------------------------------------------------------------
------------------------------------------------------------
------------------------------------------------------------
--------------
>AlbCAP2_fl
-----------MADPIDSALDLLRRLN-PKDVKRNVDHIIQLNP-------------SLE
EDLLESVDIPLT-VKK-CSKTK---------RDFLCCDYNRDG--DSWRSPWSNEFEPP-
-----------------------IEEGVTPSDRVRKMEVKANEAFDVYRELYFEGGISS-
------------VYLWDMDD-------------------------GFAGCVLLKKAVNPT
P-----------------------------------------KSSGSWDSIHVFDAQDRA
R-----------------------TSHYKLTSTVILSLGTDSET----------------
-------------LGGLDLSGNMVRQVEADMAVEDDT-----------------------
------------------------------SHVANIGKMVEDMELKM---RNLLQEVYFG
KAKDVV-GDLRSIPSLSQTNRD---------------------RATQREMIN--SMGR--
------------------------------------------------------------
------------------------------------------------------------
------------------------------------------------------------
--------------
>PtrCAP2_fl
-----------MADPIDSALDLLRRLN-PKDVKSNVDHIIQLNP-------------SLE
EDLLESVDIPLT-VKK-CSKTK---------RDFLCCDYNRDG--DSWRSPWSNEFEPP-
-----------------------IEEGVTPSDRVRKMEVKANEAFDVYRELYFEGGISS-
------------VYLWDMDD-------------------------GFAGCVLLKKTVNPT
P-----------------------------------------KSSGSWDSIHVFDAQDRA
R-----------------------TSHYKLTSTVILSLGTDSES----------------
-------------LGGLDLSGNMVRQVEADMAVEDDT-----------------------
------------------------------SHVANIGKMVEDMELKM---RNLLQEVYFG
KAKDVV-GDLRSIPSLSQTNKD---------------------RATQREMIN--SMGR--
------------------------------------------------------------
------------------------------------------------------------
------------------------------------------------------------
--------------
>EnCAP2_fl
----------MADAQFDSALDLLRRLN-PRDTKQNLQAITSIVP-------------DLT
EDLLSSVDQPLE-IRR-CPKTK---------RDYLLCDYNRDG--DSYRSPWSNEFDPP-
-----------------------LDDGTVPSERVRRLEVAANEAFDVYRELYYEGGVGS-
------------VYFWDLDD-------------------------GFAGVILLKKGVSPG
G-----------------------------------------KHSGEWDSIHVFEATDRG
R-----------------------MAHYKLTSTVILHLSNENEA----------------
-------------LGEMDLSGNMTRQIEVDMNVDSDA-----------------------
------------------------------SHVANVGKLVEDMELKM---RNLLQEVYFG
KAKDVV-GELRSIGPLSETNRD---------------------RATHQEMIR--GLQR--
------------------------------------------------------------
------------------------------------------------------------
------------------------------------------------------------
--------------
>AecCAP2_fl
----------MADAQFDSALDLLRRLN-PRDTKKNLQAITSIVP-------------DLT
EDLLSSVDQPLE-IRK-CPKTN---------RDYLLCDYNRDG--DSYRSPWSNEFDPP-
-----------------------LEDGTVPSERVRKLEVAANEAFDVYRELYYEGGVGS-
------------VYFWDLDD-------------------------GFAGVILLKKGVTPG
A-----------------------------------------KSSGEWDSIHVFEATDRA
R-----------------------MSHYKLTSTVILHLANESEA----------------
-------------LGEMDLSGNMTRQVEVDLPVESDA-----------------------
------------------------------SHVANVGRLVEDMELKM---RNLLQEVYFG
KAKDVV-GELRSLPSLSESNRD---------------------RATHLEMIR--SMHR--
------------------------------------------------------------
------------------------------------------------------------
------------------------------------------------------------
--------------
>AscCAP2_fl
----------MADIQFDSALDLLRRLN-PRDTKENLQAITKIVP-------------DLT
EDLLSSVDQPLE-IRR-CSKTK---------RDYLLCDYNRDG--DSYRSPWSNEFDPP-
-----------------------LEDGTVPSERVRKLEVAANEAFDVYRELYYEGGVGS-
------------VYFWDLDD-------------------------GFAGVILLKKGVTPG
A-----------------------------------------KSSGEWDSIHVFEATDRA
R-----------------------MSHYKLTSTVILHLANENEA----------------
-------------LGEMDLSGNMTRQMEVDLPVESDA-----------------------
------------------------------SHVANVGRLVEDMELKM---RNLLQEVYFG
KAKDVV-GELRSLAPLSETNKE---------------------KAAHLEMIR--SMQR--
------------------------------------------------------------
------------------------------------------------------------
------------------------------------------------------------
--------------
>AfCAP2_fl
----------MADAQFDSALDLLRRLN-PRDTKKNLQAITSIVP-------------DLT
EDLLSSVDQPLE-VRR-CSKTK---------RDYLLCDYNRDG--DSYRSPWSNEFDPP-
-----------------------LDDGTVPSERVRKLEVAANEAFDVYRELYYEGGVGS-
------------VYFWDLDD-------------------------GFAGVILLKKGVTPG
A-----------------------------------------KSSGEWDSIHVFEATDRA
R-----------------------MSHYKLTSTVILHLANETES----------------
-------------LGEMDLSGNMTRQVEVDLPVESDA-----------------------
------------------------------SHVANVGRLVEDMELKM---RNLLQEVYFG
KAKDVV-GELRSLASLSEASKE---------------------RATQREMIM--SMHR--
------------------------------------------------------------
------------------------------------------------------------
------------------------------------------------------------
--------------
>An_bCAP2_fl
----------MADAQFDSALDLLRRLN-PRDTKQNLQAITSIVP-------------DLT
EDLLSSVDQPLE-IRK-CPKTD---------RDYLLCDYNRDG--DSYRSPWSNEFDPP-
-----------------------LEDGTVPSERVRKLEVAANEAFDVYRELYYEGGVGS-
------------VYFWDLDD-------------------------GFAGVILLKKGVTPG
A-----------------------------------------KSSGEWDSIHVFEATDRA
R-----------------------MSHYKLTSTVILHLANETEA----------------
-------------LGEMDLSGNMTRQVEVDLPVESDA-----------------------
------------------------------SHVANVGRLVEDMELKM---RNLLQEVYFG
KAKDVV-GELRSLPSLSESNRD---------------------RATHLEMIR--SMHS--
------------------------------------------------------------
------------------------------------------------------------
------------------------------------------------------------
--------------
>An_aCAP2_fl
----------MADAQFDSALDLLRRLN-PRDTKQNLQAITSIVP-------------DLT
EDLLSSVDQPLE-IRK-CPKTD---------RDYLLCDYNRDG--DSYRSPWSNEFDPP-
-----------------------LEDGTVPSERVRKLEVAANEAFDVYRELYYEGGVGS-
------------VYFWDLDD-------------------------GFAGVILLKKGVTPG
A-----------------------------------------KSSGEWDSIHVFEATDRA
R-----------------------MSHYKLTSTVILHLANETEA----------------
-------------LGEMDLSGNMTRQVEVDLPVESDA-----------------------
------------------------------SHVANVGRLVEDMELKM---RNLLQEVYFG
KAKDVV-GELRSLPSLSESNRD---------------------RATHLEMIR--SMHS--
------------------------------------------------------------
------------------------------------------------------------
------------------------------------------------------------
--------------
>AoCAP2_fl
----------MADAQFDSALDLLRRLN-PRDTKKNLQAITSIVP-------------DLT
EDLLSSVDQPLE-IRR-CSKTK---------RDYLLCDYNRDG--DSYRSPWSNEFDPP-
-----------------------LDDGTVPSERVRKLEVAANEAFDVYRELYYEGGVGS-
------------VYFWDLDD-------------------------GFAGVILLKKGVTPG
A-----------------------------------------KSSGEWDSIHVFEATDRA
R-----------------------MSHYKLTSTVILHLANETES----------------
-------------LGEMDLSGNMTRQVEVDLPVESDA-----------------------
------------------------------SHVANVGRLVEDMELKM---RNLLQEVYFG
KAKDVV-GELRSLASLSEASKE---------------------RATQREMIM--SMHR--
------------------------------------------------------------
------------------------------------------------------------
------------------------------------------------------------
--------------
>AstCAP2_fl
----------MADIQFDSALDLLRRLN-PRDTKQNLQAITSIVP-------------DLT
EDLLSSVDQPLE-IRR-CQKTN---------RDYLLCDYNRDG--DSYRSPWSNEFDPP-
-----------------------LDDGTVPSERVRKLEVAANEAFDVYRELYYDGGVGS-
------------VYFWDLDD-------------------------GFAGVILLKKGVTPG
A-----------------------------------------KSSGEWDSIHVFEATDRA
R-----------------------MSHYKLTSTVILHLANETEA----------------
-------------LGSMDLSGNMTRQVEVDLPVESDA-----------------------
------------------------------SHVANVGRLVEDMELKM---RNLLQEVYFG
KAKDVV-GELRSLASLSETSKD---------------------KATHLEMIR--SMQR--
------------------------------------------------------------
------------------------------------------------------------
------------------------------------------------------------
--------------
>PchCAP2_fl
----------MADAQFDSALDLLRRLN-PRDTKTNLQAITTIVP-------------DLT
EDLLSSVDQPLE-IRR-CPQSN---------RDYLLCDYNRDG--DSYRSPWSNEFDPP-
-----------------------LEDGTVPSERVRKLEVAANESFDVYRELYYEGGVGS-
------------VYFWDLDD-------------------------GFAGVILLKKGVTPG
S-----------------------------------------QSSGEWDSIHVFEATDRA
R-----------------------MSHYKLTSTVILHLANKTEA----------------
-------------LGDMDLSGNMTRQVEVDLPVESDA-----------------------
------------------------------SHVANVGRLVEDMELKM---RNLLQEVYFG
KAKDVV-GELRSLGPLSDANRD---------------------RETQREMIM--SMQK--
------------------------------------------------------------
------------------------------------------------------------
------------------------------------------------------------
--------------
>PcmCAP2_fl
----------MADTQFDSALDLLRRLS-PRDTGKNLQSITNLVP-------------DLT
EDLLASVDQPLE-VRR-CLKSN---------RDYLLCDYNRDG--DSYRSPWSNEFDPP-
-----------------------IEDGTVPSERVRKLEVAANEAFDVYRELYYEGGVGS-
------------VYFWDLDD-------------------------GFAGVVLLKKGVTPG
G-----------------------------------------KSSGAWDSIHVFEATDRA
R-----------------------MTHYKLTSTVILHLSNESDA----------------
-------------LGEMNLSGNMTRQVEADLPFESDA-----------------------
------------------------------SHVANVGRLVEDMELKM---RNLLQEVYFG
KAKDVV-GDLRSIAPLSETNQE---------------------RAAHREMIN--SMSRR-
------------------------------------------------------------
------------------------------------------------------------
------------------------------------------------------------
--------------
>Asf_bCAP2_fl
----------MADIQFDSALDLLRRLN-PRDTKQNLQAITSIVP-------------DLT
EDLLSSVDQPLE-IRR-CPKTN---------RDYLLCDYNRDG--DSYRSPWSNEFDPP-
-----------------------LEDGTVPSERVRKLEVAANEAFDVYRELYYEGGVGS-
------------VYFWDLDD-------------------------GFAGVILLKKGVTPG
A-----------------------------------------KSSGEWDSIHVFEATDRA
R-----------------------MSHYKLTSTVILHLANENEA----------------
-------------LGEMDLSGNMTRQMEVDLPVESDA-----------------------
------------------------------SHVANVGRLVEDMELKM---RNLLQEVYFG
KAKDVV-GELRSLAPLSETNKE---------------------KAAHLEMIR--SMQR--
------------------------------------------------------------
------------------------------------------------------------
------------------------------------------------------------
--------------
>Asf_aCAP2_fl
----------MADIQFDSALDLLRRLN-PRDTKQNLQAITSIVP-------------DLT
EDLLSSVDQPLE-IRR-CPKTN---------RDYLLCDYNRDG--DSYRSPWSNEFDPP-
-----------------------LEDGTVPSERVRKLEVAANEAFDVYRELYYEGGVGS-
------------VYFWDLDD-------------------------GFAGVILLKKGVTPG
A-----------------------------------------KSSGEWDSIHVFEATDRA
R-----------------------MSHYKLTSTVILHLANENEA----------------
-------------LGEMDLSGNMTRQMEVDLPVESDA-----------------------
------------------------------SHVANVGRLVEDMELKM---RNLLQEVYFG
KAKDVV-GELRSLAPLSETNKE---------------------KAAHLEMIR--SMQR--
------------------------------------------------------------
------------------------------------------------------------
------------------------------------------------------------
--------------
>NefCAP2_fl
----------MADIQFDSALDLLRRLN-PRDTKQNLQAITSIVP-------------DLT
EDLLSSVDQPLE-IRR-CPKTN---------RDYLLCDYNRDG--DSYRSPWSNEFDPP-
-----------------------LEDGTVPSERVRKLEVAANEAFDVYRELYYEGGVGS-
------------VYFWDLDD-------------------------GFAGVILLKKGVTPG
A-----------------------------------------KSSGEWDSIHVFEATDRA
R-----------------------MSHYKLTSTVILHLANENEA----------------
-------------LGEMDLSGNMTRQMEVDLPVESDA-----------------------
------------------------------SHVANVGRLVEDMELKM---RNLLQEVYFG
KAKDVV-GELRSLAPLSETNKE---------------------KAAHLEMIR--SMQR--
------------------------------------------------------------
------------------------------------------------------------
------------------------------------------------------------
--------------
>TlsCAP2_fl
----------MADTQFDSALDLLRRLS-PRDTGKNLQSITNLVP-------------DLT
EDLLASVDQPLE-VRR-CSKSN---------RDYLLCDYNRDG--DSYRSPWSNEFDPP-
-----------------------LEDGTVPSERVRKLEIAANEAFDVYRELYYEGGVGS-
------------VYFWDLDD-------------------------GFAGVVLLKKGVTPG
G-----------------------------------------KSSGAWDSIHVFEATDRA
R-----------------------MTHYKLTSTVILHLSNESDA----------------
-------------LGEMNLSGNMTRQVEADLPFESDA-----------------------
------------------------------SHVANVGRLVEDMELKM---RNLLQEVYFG
KAKDVV-GDLRSIAPLSETNQE---------------------KAAHREMIN--SMSKR-
------------------------------------------------------------
------------------------------------------------------------
------------------------------------------------------------
--------------
>Ajc_aCAP2_fl
----------MADTQFDSALDLLRRLS-PRETKQNLEYITSLVP-------------DLT
EDLLASVDQPLE-IRR-CAQTK---------RDYLLCDYNRDG--DSYRSPWSNEFDPP-
-----------------------IEDGTVPSERVRKLEVAANEAFDVYRELYYEGGVGS-
------------VYFWDLDD-------------------------GFAGVVLLKKAITPG
S-----------------------------------------KNSGAWDSIHVFEATDRA
R-----------------------TCHYKLTSTVILHLSTGSEG----------------
-------------LGELDLSGNMTRQIEADMAVDGDA-----------------------
------------------------------SHVANVGRLVEDMELKM---RNLLQEVYFG
KAKDIV-SDLRSIPPLSETNRD---------------------QATHREMIN--SMKR--
------------------------------------------------------------
------------------------------------------------------------
------------------------------------------------------------
--------------
>Ajc_bCAP2_fl
----------MADTQFDSALDLLRRLS-PRETKQNLEYITSLVP-------------DLT
EDLLASVDQPLE-IRR-CAQTK---------RDYLLCDYNRDG--DSYRSPWSNEFDPP-
-----------------------IEDGTVPSERVRKLEVAANEAFDVYRELYYEGGVGS-
------------VYFWDLDD-------------------------GFAGVVLLKKAITPG
S-----------------------------------------KNSGAWDSIHVFEATDRA
R-----------------------TCHYKLTSTVILHLSTGSEG----------------
-------------LGELDLSGNMTRQIEADMAVDGDA-----------------------
------------------------------SHVANVGRLVEDMELKM---RNLLQEVYFG
KAKDIV-SDLRSIPPLSETNRD---------------------QATHREMIN--SMKR--
------------------------------------------------------------
------------------------------------------------------------
------------------------------------------------------------
--------------
>Ajc_cCAP2_fl
----------MADTQFDSALDLLRRLS-PRETKQNLEYITSLVP-------------DLT
EDLLASVDQPLE-IRR-CAQTK---------RDYLLCDYNRDG--DSYRSPWSNEFDPP-
-----------------------IEDGTVPSERVRKLEVAANEAFDVYRELYYEGGVGS-
------------VYFWDLDD-------------------------GFAGVVLLKKAITPG
S-----------------------------------------KNSGAWDSIHVFEATDRA
R-----------------------TCHYKLTSTVILHLSTGSEG----------------
-------------LGELDLSGNMTRQIEADMAVDGDA-----------------------
------------------------------SHVANVGRLVEDMELKM---RNLLQEVYFG
KAKDIV-SDLRSIPPLSETNRD---------------------QATHREMIN--SMKR--
------------------------------------------------------------
------------------------------------------------------------
------------------------------------------------------------
--------------
>ArgCAP2_fl
----------MADTQFDSALDLLRRLS-PRNTKENLHNITTLVP-------------DLT
EDLLASVDQPLE-VRR-CPRSK---------RDYLLCDYNRDG--DSYRSPWSNEFDPP-
-----------------------IEDGTVPSERVRKLEIETNKAFDIYRDLYYDGGVGS-
------------VYFWDLDD-------------------------GFAGVVLLKKGITPG
S-----------------------------------------KNSGSWDSIHVFEATDRG
R-----------------------TCHYKLTSTVILHLSTGSDT----------------
-------------LGEMDLSGNMTRQIESDMAVNGDE-----------------------
------------------------------SHVANIGRLVEDMEFKM---RNLLQEVYFG
KAKDVV-SELRSLQPLSETNEE---------------------KSAHRNVIN--AMMK--
------------------------------------------------------------
------------------------------------------------------------
------------------------------------------------------------
--------------
>ArbCAP2_fl
----------MADTQFDSALDLLRRLS-PRNTKENLHNITTLVP-------------DLT
EDLLASVDQPLE-VRR-CPRSK---------RDYLLCDYNRDG--DSYRSPWSNEFDPP-
-----------------------IEDGTVPSERVRKLEIETNKAFDIYRDLYYDGGVGS-
------------VYFWDLDD-------------------------GFAGVVLLKKGITPG
S-----------------------------------------KNSGAWDSIHVFEATDRG
R-----------------------TCHYKLTSTVILHLSTGSDT----------------
-------------LGEMDLSGNMTRQIESDMAVNGDE-----------------------
------------------------------SHVANVGRLVEDMEFKM---RNLLQEVYFG
KAKDVV-SELRSLQPLSETNEE---------------------KSAHRNVIN--AMMK--
------------------------------------------------------------
------------------------------------------------------------
------------------------------------------------------------
--------------
>AroCAP2_fl
----------MADTQFDSALDLLRRLS-PRNTKENLLNITTLVP-------------DLT
EDLLASVDQPLE-VRR-CPHSK---------RDYLLCDYNRDG--DSYRSPWSNEFDPP-
-----------------------IEDGTVPSERVRKLEIEANKSFDIYRDLYYDGGVGS-
------------VYFWDLDD-------------------------GFAGVVLLKKGITPG
S-----------------------------------------KNSGAWDSIHVFEAAERG
R-----------------------TCHYKLTSTVILHLSTGSDT----------------
-------------LGEMDLSGNMTRQIETDLAANGDE-----------------------
------------------------------SHVANVGRLVEDMEFKM---RNLLQEVYFG
KAKDVV-SELRSLQPLSETNEE---------------------KSAHRNVIN--AMMK--
------------------------------------------------------------
------------------------------------------------------------
------------------------------------------------------------
--------------
>TeCAP2_fl
----------MADSQFDSALDLLRRLS-PRNTKENLHNITTLVP-------------DLT
EDLLASVDQPLE-VRR-CPRSK---------RDYLLCDYNRDG--DSYRSPWSNEFDPP-
-----------------------IEDGTVPSERVRKLEIETNKAFDIYRDLYYDGGVGS-
------------VYFWDLDD-------------------------GFAGVVLLKKGITPG
S-----------------------------------------KNSGAWDSIHVFEATDRG
R-----------------------TCHYKLTSTVILHLSTGSDT----------------
-------------LGEMDLSGNMTRQIESDMAVNGDE-----------------------
------------------------------SHVANVGRLVEDMEFKM---RNLLQEVYFG
KAKDVV-SELRSLQPLSETNEE---------------------KSAHRNVIN--AMMK--
------------------------------------------------------------
------------------------------------------------------------
------------------------------------------------------------
--------------
>TrtCAP2_fl
----------MADSQFDSALDLLRRLS-PRNTKENLHNITTLVP-------------DLT
EDLLASVDQPLE-VRR-CPRSK---------RDYLLCDYNRDG--DSYRSPWSNEFDPP-
-----------------------IEDGTVPSERVRKLEIETNKAFDIYRDLYYDGGVGS-
------------VYFWDLDD-------------------------GFAGVVLLKKGITPG
S-----------------------------------------KNSGAWDSIHVFEATDRG
R-----------------------TCHYKLTSTVILHLSTGSDT----------------
-------------LGEMDLSGNMTRQIESDMAVNGDE-----------------------
------------------------------SHVANVGRLVEDMEFKM---RNLLQEVYFG
KAKDVV-SELRSLQPLSETNEE---------------------KSAHRNVIN--AMMK--
------------------------------------------------------------
------------------------------------------------------------
------------------------------------------------------------
--------------
>TrrCAP2_fl
----------MADTQFDSALDLLRRLS-PRNTKENLHNITTLLP-------------DLT
EDLLASVDQPLE-VRR-CPRSK---------RDYLLCDYNRDG--DSYRSPWSNEFDPP-
-----------------------IEDGTVPSERVRKLEIETNKAFDIYRDLYYDGGIGS-
------------VYFWDLDD-------------------------GFAGVVLLKKGITPG
S-----------------------------------------KNSGAWDSIHVFEATDRG
R-----------------------TCHYKLTSTVILHLSTGSDT----------------
-------------LGEMDLSGNMTRQIESDMAVNGDE-----------------------
------------------------------SHVANVGRLVEDMEFKM---RNLLQEVYFG
KAKDVV-SELRSLQPLSETNEE---------------------KSAHRNVIN--AMMK--
------------------------------------------------------------
------------------------------------------------------------
------------------------------------------------------------
--------------
>AsaCAP2_fl
------------------------------------------------------------
-------------IRR-CKQSN---------REYLLCDYNRDG--DSYRIPWSNEFDPP-
-----------------------LDDGTVPSERVRKLEVAANEAFDVYRELYYEGGVSS-
------------VYFWDLED-------------------------GFAGVVLLKKGITPG
S-----------------------------------------KNSGMWDSIHVFEATDRA
R-----------------------TCHYKLTSTVILHLSTGNQA----------------
-------------LGDMDLSGNMTRQLEETMAVDGDM-----------------------
------------------------------SHVANVGRLVEDMEFKM---RNLLQEVYFG
KAKDIV-ADLRSTTPLSQASKD---------------------QAAHRDVIN--AMKG--
------------------------------------------------------------
------------------------------------------------------------
------------------------------------------------------------
--------------
>Cop_aCAP2_fl
----------MADTQFDSALDLLRRLS-PRDTKRNLQYITTLVP-------------DLT
EDLLASVDQPLE-IRR-CRRSQ---------RDYLLCDYNRDG--DSYRSPWSNEFDPP-
-----------------------LEDGTVPSERVRKMEVAANEAFDVYRELYFEGGVGS-
------------VYFWDLDDD------------------------GFAGVVLLKKGITPG
S-----------------------------------------KNSGAWDSIHVFEATDRG
R-----------------------ICHYKLTSTVILHLSTGSEV----------------
-------------LGDMDLSGNMTRQIEADMPIEGDA-----------------------
------------------------------SHVANVGRLVEDMELKM---RNLLQEVYFG
KAKDVV-SELRSIQPLSETNRD---------------------RSAHRDMIN--SMMK--
------------------------------------------------------------
------------------------------------------------------------
------------------------------------------------------------
--------------
>Coi_dCAP2_fl
----------MADTQFDSALDLLRRLS-PRDTKRNLQYITTLVP-------------DLT
EDLLASVDQPLE-IRR-CRRSQ---------RDYLLCDYNRDG--DSYRSPWSNEFDPP-
-----------------------LDDGTVPSERVRKMEVAANEAFDVYRELYFEGGVGS-
------------VYFWDLDDD------------------------GFAGVVLLKKGITPG
S-----------------------------------------KNSGAWDSIHVFEATDRG
R-----------------------ICHYKLTSTVILHLSTGSEV----------------
-------------LGDMDLSGNMTRQIEADMPIEGDA-----------------------
------------------------------SHVANVGRLVEDMELKM---RNLLQEVYFG
KAKDVV-SELRSIQPLSETNRD---------------------RSAHRDMIN--SMMK--
------------------------------------------------------------
------------------------------------------------------------
------------------------------------------------------------
--------------
>Coi_aCAP2_fl
----------MADTQFDSALDLLRRLS-PRDTKRNLQYITTLVP-------------DLT
EDLLASVDQPLE-IRR-CRRSQ---------RDYLLCDYNRDG--DSYRSPWSNEFDPP-
-----------------------LDDGTVPSERVRKMEVAANEAFDVYRELYFEGGVGS-
------------VYFWDLDDD------------------------GFAGVVLLKKGITPG
S-----------------------------------------KNSGAWDSIHVFEATDRG
R-----------------------ICHYKLTSTVILHLSTGSEV----------------
-------------LGDMDLSGNMTRQIEADMPIEGDA-----------------------
------------------------------SHVANVGRLVEDMELKM---RNLLQEVYFG
KAKDVV-SELRSIQPLSETNRD---------------------RSAHRDMIN--SMMK--
------------------------------------------------------------
------------------------------------------------------------
------------------------------------------------------------
--------------
>Coi_cCAP2_fl
----------MADTQFDSALDLLRRLS-PRDTKRNLQYITTLVP-------------DLT
EDLLASVDQPLE-IRR-CRRSQ---------RDYLLCDYNRDG--DSYRSPWSNEFDPP-
-----------------------LDDGTVPSERVRKMEVAANEAFDVYRELYFEGGVGS-
------------VYFWDLDDD------------------------GFAGVVLLKKGITPG
S-----------------------------------------KNSGAWDSIHVFEATDRG
R-----------------------ICHYKLTSTVILHLSTGSEV----------------
-------------LGDMDLSGNMTRQIEADMPIEGDA-----------------------
------------------------------SHVANVGRLVEDMELKM---RNLLQEVYFG
KAKDVV-SELRSIQPLSETNRD---------------------RSAHRDMIN--SMMK--
------------------------------------------------------------
------------------------------------------------------------
------------------------------------------------------------
--------------
>Coi_bCAP2_fl
----------MADTQFDSALDLLRRLS-PRDTKRNLQYITTLVP-------------DLT
EDLLASVDQPLE-IRR-CRRSQ---------RDYLLCDYNRDG--DSYRSPWSNEFDPP-
-----------------------LDDGTVPSERVRKMEVAANEAFDVYRELYFEGGVGS-
------------VYFWDLDDD------------------------GFAGVVLLKKGITPG
S-----------------------------------------KNSGAWDSIHVFEATDRG
R-----------------------ICHYKLTSTVILHLSTGSEV----------------
-------------LGDMDLSGNMTRQIEADMPIEGDA-----------------------
------------------------------SHVANVGRLVEDMELKM---RNLLQEVYFG
KAKDVV-SELRSIQPLSETNRD---------------------RSAHRDMIN--SMMK--
------------------------------------------------------------
------------------------------------------------------------
------------------------------------------------------------
--------------
>Cop_cCAP2_fl
----------MADTQFDSALDLLRRLS-PRDTKRNLQYITTLVP-------------DLT
EDLLASVDQPLE-IRR-CRRSQ---------RDYLLCDYNRDG--DSYRSPWSNEFDPP-
-----------------------LDDGTVPSERVRKMEVAANEAFDVYRELYFEGGVGS-
------------VYFWDLDDD------------------------GFAGVVLLKKGITPG
S-----------------------------------------KNSGAWDSIHVFEATDRG
R-----------------------ICHYKLTSTVILHLSTGSEV----------------
-------------LGDMDLSGNMTRQIEADMPIEGDA-----------------------
------------------------------SHVANVGRLVEDMELKM---RNLLQEVYFG
KAKDVV-SELRSIQPLSETNRD---------------------RSAHRDMIN--SMMK--
------------------------------------------------------------
------------------------------------------------------------
------------------------------------------------------------
--------------
>Cop_bCAP2_fl
----------MADTQFDSALDLLRRLS-PRDTKRNLQYITTLVP-------------DLT
EDLLASVDQPLE-IRR-CRRSQ---------RDYLLCDYNRDG--DSYRSPWSNEFDPP-
-----------------------LDDGTVPSERVRKMEVAANEAFDVYRELYFEGGVGS-
------------VYFWDLDDD------------------------GFAGVVLLKKGITPG
S-----------------------------------------KNSGAWDSIHVFEATDRG
R-----------------------ICHYKLTSTVILHLSTGSEV----------------
-------------LGDMDLSGNMTRQIEADMPIEGDA-----------------------
------------------------------SHVANVGRLVEDMELKM---RNLLQEVYFG
KAKDVV-SELRSIQPLSETNRD---------------------RSAHRDMIN--SMMK--
------------------------------------------------------------
------------------------------------------------------------
------------------------------------------------------------
--------------
>Pab_bCAP2_fl
----------MADTQFDSALDLLRRLS-PRDTKQNLQYITTLVP-------------DLT
EDLLASVDQPLE-IRR-CAQTK---------RDYLLCDYNRDG--DSYRSPWSNEFDPP-
-----------------------IEDGTVPSERVRKLEIAANEAFDVYRELYYEGGVGS-
------------VYFWDLDD-------------------------GFAGVVLLKKAITPG
S-----------------------------------------KNSGAWDSIHVFEATDRA
R-----------------------TCHYKLTSTVILHLSTGSEA----------------
-------------LGEMDLSGNMTRQIEADMAVDGDA-----------------------
------------------------------SHVANVGRLVEDMELKM---RNLLQEVYFG
KAKDIV-SDLRSTQPLSETNRD---------------------QANHREVIN--SMKW--
------------------------------------------------------------
------------------------------------------------------------
------------------------------------------------------------
--------------
>Pab_aCAP2_fl
----------MADTQFDSALDLLRRLP-PRDTRQNLQYITTLVP-------------DLT
EDLLASVDQPLE-IRR-CAQTK---------RDYLLCDYNRDG--DSYRSPWSNEFDPP-
-----------------------IEDGTVPSERVRKLEIAANEAFDVYRELYYEGGVGS-
------------VYFWDLDD-------------------------GFAGVVLLKKAITPG
S-----------------------------------------KNSGAWDSIHVFEATDRA
R-----------------------TCHYKLTSTVILHLSTGSEA----------------
-------------LGEMDLSGNITRQIEADMAVDGDA-----------------------
------------------------------SHVANVGRLVEDMELKM---RNLLQEVYFG
KAKDIV-SDLRSIQPLSETNRD---------------------QANHREVIN--SMKW--
------------------------------------------------------------
------------------------------------------------------------
------------------------------------------------------------
--------------
>Pab_cCAP2_fl
----------MADTQFDSALDLLRRLS-PRDTRQNLQYITTLVP-------------DLT
EDLLASVDQPLE-IRR-CAQTK---------RDYLLCDYNRDG--DSYRSPWSNEFDPP-
-----------------------IEDGTVPSERVRKLEIAANEAFDVYRELYYEGGVGS-
------------VYFWDLDD-------------------------GFAGVVLLKKVITPG
S-----------------------------------------KNSGAWDSIHVFEATDRA
R-----------------------TCHYKLTSTVILHLSTGSEA----------------
-------------LGEMDLSGNITRQIEADMAVDGDA-----------------------
------------------------------SHVANVGRLVEDMELKM---RNLLQEVYFG
KAKDIV-SDLRSIQPLSETNRD---------------------QANHREVIN--SMKW--
------------------------------------------------------------
------------------------------------------------------------
------------------------------------------------------------
--------------
>UrCAP2_fl
----------MADTQFDSALDLLRRLS-PRDTKRNLQYITTLVP-------------DLT
EDLLASVDQPLE-IRR-CARSQ---------RDYLLCDYNRDG--DSYRSPWSNEFDPP-
-----------------------LEDGTVPSERVRKMEVAANEAFDVYRELYYEGGVGS-
------------VYFWDLDDD------------------------GFAGVVLLKKGITPG
S-----------------------------------------KNSGGWDSIHVFEATDRG
R-----------------------TCHYKLTSTVILHLSTGSEV----------------
-------------LGDMDLSGNMTRQIEADMPIEGDA-----------------------
------------------------------SHVANVGRLVEDMELKM---RNLLQEVYFG
KAKDVV-SELRSIQPLSETNRD---------------------RSAHRNMIS--SMMK--
------------------------------------------------------------
------------------------------------------------------------
------------------------------------------------------------
--------------
>BgCAP2_fl
---------MAEVDQFDSALDLLRRLD-PKHTASHLNALIGLVP-------------ALT
EDLLSAVDQPLS-IAR-CQTTG---------RDYLLCDYNRDG--DSYRSPWSGAFESPR
GGSGPGGVDELGNNDG-------AGEGAVPNERLRRMEIRANEAFDVYRELYYEGGVSS-
------------VFFWNLDD-------------------------GFAGVVLLKKVASPT
G-----------------------------------------KSEGAWDSIHVFEAVDRA
R-----------------------TAHYKLTSSVILHLSTANET----------------
-------------LGEMDLSGNMTRQIETDLPVEDDI-----------------------
------------------------------SHIANIGKLVEDMELKM---RNLLQDVYFG
KAKDIV-GDLRSVLPLSEAHQD---------------------KSTHQEMIN--LMKQ--
------------------------------------------------------------
------------------------------------------------------------
------------------------------------------------------------
--------------
>BofCAP2_fl
---------MAEVDQFDSALDLLRRLN-PKHTTTHLNSLIDLVP-------------SLT
EDLLRSVDQPLT-ICR-CRKTG---------RDYLLCDYNRDG--DSYRSAWSGEFETPV
G--GTTPGGIDDQGNNDG-----AGEGAVPSERVRKMEIRANEAFD--------------
------------------------------------------------------------
--------------------------------------------AGSWDSIHVFEAVDRA
R-----------------------TAHYKLTSTVILSLSTNGNE----------------
-------------LGEMDLSGNMTRQIEADLPIQDDA-----------------------
------------------------------EHIANIGRLVEDMELKM---RNLLQEVYFG
KAKDVV-GDLRSLGSLSEGAKE---------------------RKVRGEMLD--AMKR--
------------------------------------------------------------
------------------------------------------------------------
------------------------------------------------------------
--------------
>ScsCAP2_fl
---------MAEVDQFDSALDLLRRLN-PKHTTTHLNSLIDLVP-------------SLT
EDLLSSVDQPLT-ISR-CRKTG---------RDYLLCDYNRDG--DSYRSPWSGEFETPI
G--GTTPGGIDDQGNNDG-----AGEGAVPSERVRKMEIRANEAFDVYRELYYEGGVSS-
------------VYFWNLDD-------------------------GFAGVVLLKKVAPTS
S-----------------------------------------SSAGSWDSIHVFEAVDRA
R-----------------------TAHYKLTSTVILSLSTNGNE----------------
-------------LGEMDLSGNMTRQIEADLPILDDA-----------------------
------------------------------EHIANIGRLVEDMELKM---RNLLQEVYFG
KAKDVV-GDLRSLGSLSEGAKE---------------------RKVRGEMLD--AMKR--
------------------------------------------------------------
------------------------------------------------------------
------------------------------------------------------------
--------------
>VaCAP2_fl
---------MASADPFDSALDLLRRLN-PKHTATHLSSIISLAP-------------DLT
EDLLSSVDQPLG-VRR-CRQTG---------RDYLLCDYNRDG--DSHRSPWSNEFDPPL
DEAGPGGVSGGGANDG-------AGEGAIPSERVRRMEVKANEAFDVYRELYYEGGVSS-
------------VYFWNLDD-------------------------GFAGVVLLKK-----
------------------------------------------------------------
------------------------------------------------------------
------------------------------------------------------------
------------------------------------------------------------
------------------------------------------------------------
------------------------------------------------------------
------------------------------------------------------------
------------------------------------------------------------
--------------
>VdCAP2_fl
---------MASADPFDSALDLLRRLN-PKHTATHLSSIISLAP-------------DLT
EDLLSSVDQPLG-VRR-CRQTG---------RDYLLCDYNRDG--DSHRSPWSNEFDPPL
DEAGPGGVSGGGANDG-------AGEGAIPSERVRRMEVKANEAFDVYRELYYEGGVSS-
------------VYFWNLDD-------------------------GFAGVVLLKKSATPG
A-----------------------------------------ASEGVWDSIHVFEAIERG
R-----------------------TTQYKLTSTVILSLATSGAA----------------
-------------LGAMDLSGNMTRQVEQELAVEGDE-----------------------
------------------------------SHIANIGRLVEDMELKM---RNLLQEVYFG
KAKDVV-GDLRSVGSLSEGARD---------------------RQAQREVIG--SMQR--
------------------------------------------------------------
------------------------------------------------------------
------------------------------------------------------------
--------------
>EcfCAP2_fl
---------MADVDPFDSALDLLRRLN-PKHTADHLNAIISLAP-------------DLT
EDLLSSVDQPLS-IRR-CKQTG---------REYLLCDYNRDG--DSYRSPWSNEFDPPL
D--EGGVGGVG-AGGSEG-----AGEGAIPSERVRKMEIKANDAFDIYRDLYYEGGVSS-
------------VYFWNLDD-------------------------GFAGVVLLKKSATPG
G-----------------------------------------TTEGVWDSIHVFEAIERG
R-----------------------TTHYKLTSTVILSLATADNS----------------
-------------LGDMDLSGNMTRQVEQDLPVDNDD-----------------------
------------------------------SHIANVGRLVEDMELKM---RNLLQEVYFG
KAKDVV-GDLRSVGSLSDGARD---------------------REAQRELIG--SMRR--
------------------------------------------------------------
------------------------------------------------------------
------------------------------------------------------------
--------------
>HpvCAP2_fl
----------MATDPFDSALDLLRRLN-PKHTSEHLNAIISLAP-------------DLT
EDLLSSVDQPLT-VKR-CRQTG---------RDYLLCDYNRDG--DSYRSPWSNQFDPPL
DEGGVGG-VGPGGSEG-------AGEGAIPNERVRKMEIKANEAFDIYRELYYEGGVSS-
------------VYLWNLDD-------------------------GFAGVVLVKKSATPG
T-----------------------------------------NTEGVWDSIHVFEAIERG
R-----------------------TTHYKLTSTVILSLSTNVEGT---------------
-------------VGDMDLSGNMTRQVEQDLPVENDD-----------------------
------------------------------SHIANVGRLVEDMELKM---RNLLQDVYFG
KAKDVV-GDLRSVGSLSDGARE---------------------RETQREIIG--SMKR--
------------------------------------------------------------
------------------------------------------------------------
------------------------------------------------------------
--------------
>HjCAP2_fl
----------MAADPFDSALDLLRRLN-PKHTSEHLNAIISLAP-------------DLT
EDLLSSVDQPLT-VKR-CKQTG---------RDYLLCDYNRDG--DSYRSPWSNQFDPPL
DEGGVGG-VGPGGSEG-------AGEGAIPNERVRKMEVKANEAFDIYRELYYEGGVSS-
------------VYLWNLDD-------------------------GFAGVVLVKKAATPG
T-----------------------------------------NTEGVWDSIHVFEAIERG
R-----------------------TTHYKLTSTVILSLSTNVEGT---------------
-------------VGDMDLSGNMTRQVEQDLPVENDD-----------------------
------------------------------SHIANVGRLVEDMELKM---RNLLQDVYFG
KAKDVV-GDLRSVGSLSEGARE---------------------RETQRELIG--SMKR--
------------------------------------------------------------
------------------------------------------------------------
------------------------------------------------------------
--------------
>TraCAP2_fl
----------MAADPFDSALDLLRRLN-PKHTSEHLSAIISLAP-------------DLT
EDLLSSVDQPLT-VKR-CRQTG---------RDYLLCDYNRDG--DSYRSPWSNQFDPPL
DEGGVGG---VGPGSNDG-----AGEGAIPNERVRKMEIKANEAFDIYRELYYEGGVSS-
------------VYLWNLDD-------------------------GFAGVVLVKKSATPG
S-----------------------------------------NTEGVWDSIHVFEAIERG
R-----------------------TTHYKLTSTVILSLSTNVEST---------------
-------------VGDMDLSGNMTRQVEQDLPVENDD-----------------------
------------------------------SHXANVGRLVEDMELKM---RNLLQDVYFG
KAKDVV-GDLRSVGSLSDGAKE---------------------RETQRELIG--SMKR--
------------------------------------------------------------
------------------------------------------------------------
------------------------------------------------------------
--------------
>FoCAP2_fl
----------MAVDPFDSALDLLRRLN-PKQTTDHLNAIISIAP-------------DLT
EDLLSSVDQPLT-VRR-CKQTG---------RDYLLCDYNRDG--DSYRSPWSNQFDPPL
DEAGSGGVGAGGNEG--------AGEGAIPSERVRKMEVKANEAFDVYRDLYYEGGVSS-
------------VYFWNLDD-------------------------GFAGVVLLKKSSPQG
G-----------------------------------------NSEGVWDSIHVFEAIERG
R-----------------------STHYKLTSTVILTLSTTGGN----------------
-------------LGEMDLSGNMTRQVEQDLPVDNDD-----------------------
------------------------------SHIANVGRLVEDMELKM---RNLLQEVYFG
KAKDVV-GDLRSIGSLSEGARD---------------------REAQRELIG--SMRR--
------------------------------------------------------------
------------------------------------------------------------
------------------------------------------------------------
--------------
>GimCAP2_fl
----------MAVDPFDSALDLLRRLN-PKQTTDHLNAIISIAP-------------DLT
EDLLSSVDQPLT-VRR-CKQTG---------RDYLLCDYNRDG--DSYRSPWSNQFDPPL
DEAGSGGVGAGGNEG--------AGEGAIPSERVRKMEVKANEAFDVYRDLYYEGGVSS-
------------VYFWNLDD-------------------------GFAGVVLLKKSSPQG
G-----------------------------------------NSEGVWDSIHVFEAIERG
R-----------------------STHYKLTSTVILTLSTSGGN----------------
-------------LGEMDLSGNMTRQVEQDLPVDNDD-----------------------
------------------------------SHIANVGRLVEDMELKM---RNLLQEVYFG
KAKDVV-GDLRSIGSLSEGARD---------------------REAQRELIG--SMRR--
------------------------------------------------------------
------------------------------------------------------------
------------------------------------------------------------
--------------
>GzCAP2_fl
----------MAVDPFDSALDLLRRLN-PKQTTDHLNAIISIAP-------------DLT
EDLLSSVDQPLT-VRR-CKQTG---------RDYLLCDYNRDG--DSYRSPWSNQFDPPL
DEAGSGGVGAGGNEG--------AGEGAIPSERVRKMEVKANEAFDVYRDLYYEGGVSS-
------------VYFWNLDD-------------------------GFAGVVLLKKSSPQG
G-----------------------------------------NSEGVWDSIHVFEAIERG
R-----------------------STHYKLTSTVILTLSTSGGN----------------
-------------LGEMDLSGNMTRQVEQDLPVENDD-----------------------
------------------------------SHIANVGRLVEDMELKM---RNLLQEVYFG
KAKDVV-GDLRSIGSLSEGARD---------------------REAQRELIG--SMRK--
------------------------------------------------------------
------------------------------------------------------------
------------------------------------------------------------
--------------
>NhCAP2_fl
----------MAVDPFDSALDLLRRLN-PKQTTDHLNAIISLAP-------------DLT
EDLLSSVDQPLT-IRR-CKQTG---------RDYLLCDYNRDG--DSYRSPWSNQFDPPL
DESG-------------------AGGGAIPSERVRKMEVKANEAFDLYRELYYEGGVSS-
------------VYFWNLDD-------------------------GFAGVVLLKKASPQG
G-----------------------------------------STEGVWDSIHVFEAIERG
R-----------------------STHYKLTSTVILTLATAGGN----------------
-------------LGEMDLSGNMTRQVEQDLPVENDD-----------------------
------------------------------SHIANVGRLVEDMELKM---RNLLQEVYFG
KAKDVV-GDLRSIGSLSEGARD---------------------REAQRELIG--SMRK--
------------------------------------------------------------
------------------------------------------------------------
------------------------------------------------------------
--------------
>CrpCAP2_fl
---------MASADPFDSALDLLRRLN-PKHTQRNLDYIIRLAP-------------DLT
EDLLSSVDQPLV-VKR-CKQSG---------RDYLLCDYNRDG--DSYRSPWSNQFDPPL
DESGPGGV-GAGGNDG-------AGEGAVPGERVRKMEIKANEAFDIYRELYYEGGVSS-
------------VYLWNLDD-------------------------GFAGVVLLKKSSPSG
G-----------------------------------------SSSGVWDSIHVFEASERG
R-----------------------TTNYRMTSTVMLSLAAAGSATST-------------
-------------LGEMDLSGNMTRQIEQELPVDTDE-----------------------
------------------------------SHIANIGRLVEDMELKM---RNLLQEVYFG
KAKDVV-GDLRSVGSLSEGQRD---------------------RDAQREIIG--SMRR--
------------------------------------------------------------
------------------------------------------------------------
------------------------------------------------------------
--------------
>MagCAP2_fl
----------MAADPFDSALDLLRRLD-PKHTTRHLNGLMTIVP-------------DLT
EDLLSSVDQPLT-VRR-CKQTG---------REYLLCDYNRDG--DSYRSPWSNEFDPPL
DDGPGGLGGVGPQGGNEG-----AGELGVPGERVRKMEVKANEAFDVYRDLYYEGGVSS-
------------VYLWNLDD-------------------------GFAGVVLLKKAAPQG
G-----------------------------------------NNEGVWDSIHVFEASERG
R-----------------------STTYRLTSTVILTLSAGGGDSA--------------
-------------LGDMNLSGNMTRQLEQDMRTAEGDE----------------------
------------------------------SHIANLGRLVEDMELKM---RNLLQEVYFG
KAKDVV-GDLRSLGSLSEGQRD---------------------RDAQREIIG--SMQR--
------------------------------------------------------------
------------------------------------------------------------
------------------------------------------------------------
--------------
>ChgCAP2_fl
---------MATADPFDSALDLLRRLN-PKQTGEHLNNLIALAP-------------DLT
EDLLSSVDQPLT-IQR-CKQTG---------RDYLLCDYNRDG--DSYRSPWSNQFDPPL
DEGGAGGVGPGGSNEG-------AGEGAVPGERVRKMEVKANEAFDIYRDLYYEGGVSS-
------------VYLWNLDD-------------------------GFAGVVLLKKASPQN
DG----------------------------------------ASSGVWDSIHVFEASERG
R-----------------------TSNYRLTSTVILTLATKGAA----------------
-------------LGEVDLSGNMTRQVEQDLPVDNDE-----------------------
------------------------------SHIANIGRLVEDMELKM---RNLLQEVYFG
KAKDVV-GDLRSIGSLSEGQRD---------------------RETQREIIG--GMRRRE
------------------------------------------------------------
------------------------------------------------------------
------------------------------------------------------------
--------------
>ThCAP2_fl
---------MTTPDPFDSALDLLRRLN-PKHTAEHLNNIITLAP-------------DLT
EDLLSSVDQPLT-VCR-CKQTG---------RDYLLCDYNRDG--DSYRSPWSNQFDPPL
DEAGPGGVGPGGSNEG-------AGEGAVPGERVRKMEIKANEAFDVYRELYYEGGVSS-
------------VYLWNLDD-------------------------GFAGVVLLKKASTPS
DG----------------------------------------ASSGVWDSIHVFEASERG
R-----------------------TANYRLTSTVILSLATKGAT----------------
-------------LGEVDLSGNMTRQVEQDLPVENDE-----------------------
------------------------------SHIANIGRLVEDMELKM---RNLLQEVYFG
KAKDVV-GDLRSIGSLSENQRD---------------------RETQRELIG--SMRR--
------------------------------------------------------------
------------------------------------------------------------
------------------------------------------------------------
--------------
>TitCAP2_fl
---------MASPDPFDSALDLLRRLN-PKHTSEHLNNIIALAP-------------DLT
EDLLSSVDQPLT-VRR-CKQTG---------RDYLLCDYNRDG--DSYRSPWSNQFDPPL
DEAGVGGVGAGGSNEG-------AGEGAVPGERVRKMEIKANEAFDVYRELYYEGGVSS-
------------VYLWNLDD-------------------------GFAGVVLLKKASPQN
DS----------------------------------------TSSGVWDSIHVFEASERG
R-----------------------TSNYRLTSTVILSLATRGAS----------------
-------------LGEVDLSGYMTRQVEQDLPVENDE-----------------------
------------------------------SHIANIGRLVEDMELKM---RNLLQEVYFG
KAKDVV-GDLRSIGSLSEGQRD---------------------RETQRELIG--SMRR--
------------------------------------------------------------
------------------------------------------------------------
------------------------------------------------------------
--------------
>PoaCAP2_fl
---------MASQDPFDCALDLLRRLN-PKHTGDHLSNIISLHP-------------DLA
EELLSSVDQPLT-VQR-CKQTG---------RDYLLCDYNRDG--DSYRSPWSNQFDPPL
DEAGAGGVGAGGSNEG-------AGEGAVPGERVRKMEIKANEAFDVYRELYYEGGVSS-
------------VYFWNLDD-------------------------GFAGVVLLKKASPQG
DA----------------------------------------TTSGVWDSIHVFEASERG
R-----------------------TSNYRLTSTVILTLATKGAS----------------
-------------LGEVDLSGNMTRQVEQDLPVDSDE-----------------------
------------------------------SHIANIGRLVEDMELKM---RNLLQEVYFG
KAKDVV-GDLRSIGSLSQGQKD---------------------RETQRELIG--SMRR--
------------------------------------------------------------
------------------------------------------------------------
------------------------------------------------------------
--------------
>NcCAP2_fl
---------MATADPFDSALDLLRRLN-PKHTAEHLNNLITLAP-------------DLT
EDLLSSVDQPLT-VKR-CKQTG---------RDYLLCDYNRDG--DSYRSPWSNQFDPPL
EGGNQGGSGGDGEGDGGEGG---AAGSIMPGERVRKMEIKANEAFDVYRELYYEGGVSS-
------------VYFWNLDD-------------------------GFAGVVLLKKSSPTN
P-----------------------------------------SSSGVWDSIHVFEASERG
R-----------------------TSNYRLTSTVILSLATKGNA----------------
-------------LGEVDLSGNMTRQVEQDLPVENDE-----------------------
------------------------------SHIANIGRLVEDMELKM---RNLLQEVYFG
KAKDVV-GDLRSVGSLSEGQRD---------------------RDAQMEIIG--SMRKA-
------------------------------------------------------------
------------------------------------------------------------
------------------------------------------------------------
--------------
>TumCAP2_fl
---------MASQDPFDSALDLLRRLN-PKYTANNVNALINLVP-------------DLT
EDLLSSVDQPLQ-VQR-CKKTG---------RDYLLCDYNRDG--DSYRSPWSNEFDPPL
------------------------TDGTLPSERVRGIEIAANDAFDIYRELYYEGGVSS-
------------VYFWNLDD-------------------------GFAGVVLLKKFVSSA
N-----------------------------------------ESTGSWDSIHVFEATDRA
R-----------------------ISHYKLTSTVILNMINGDES----------------
-------------LGEMDLSGNMTRQVEQDMPVGDDS-----------------------
------------------------------SHIANIGKLVEDMELKM---RNLLQEVYFG
KAKDVV-GDLRSISSLTQQEKD---------------------RSMHQEMIS--SMSKR-
------------------------------------------------------------
------------------------------------------------------------
------------------------------------------------------------
--------------
>NedCAP2_fl
---------MATADPFDSALDLLRRLN-PKHTAEHLNNLITLAP-------------DLT
EDLLSSVDQPLT-VKR-CKQTG---------RDYLLCDYNRDG--DSYRSPWSNQFDPPL
EGGNQGGSGGDGEGDGGEGG---AAGSIMPGERVRKMEIKANEAFDVYRELYYEGGVSS-
------------VYFWNLDD-------------------------GFAGVVLLKKSSPTN
P-----------------------------------------SSSGVWDSIHVFEASERG
R-----------------------TSNYRLTSTVILSLATKGNA----------------
-------------LGEVDLSGNMTRQIEQDLPVENDE-----------------------
------------------------------SHIANIGRLVEDMELKM---RNLLQEVYFG
KAKDVV-GDLRSVGSLSEGQRD---------------------RDAQMEIIG--SMRKA-
------------------------------------------------------------
------------------------------------------------------------
------------------------------------------------------------
--------------
>NetCAP2_fl
---------MATADPFDSALDLLRRLN-PKHTAEHLNNLITLAP-------------DLT
EDLLSSVDQPLT-VKR-CKQTG---------RDYLLCDYNRDG--DSYRSPWSNQFDPPL
EGGNQGGSGGDGEGDGGEGG---AAGSIMPGERVRKMEIKANEAFDVYRELYYEGGVSS-
------------VYFWNLDD-------------------------GFAGVVLLKKSSPTN
P-----------------------------------------SSSGVWDSIHVFEASERG
R-----------------------TSNYRLTSTVILSLATKGNA----------------
-------------LGEVDLSGNMTRQVEQDLPVENDE-----------------------
------------------------------SHIANIGRLVEDMELKM---RNLLQEVYFG
KAKDVV-GDLRSVGSLSEGQRD---------------------RDAQMEIIG--SMRKA-
------------------------------------------------------------
------------------------------------------------------------
------------------------------------------------------------
--------------
>CacCAP2_fl
----------MSDEVFDAALDLLRRVN-PRNVGSNLLEVCKLAP-------------DLA
ADLLASVDQPLE-LKK-CTSSG---------KMFLACDYNRDG--DSYRSPWSNEYQPPI
AEG------------------------IKPSDAIRKLEIAANTAFGVYTDLYYERGHSS-
------------VYMWEVDD-------------------------GFAGVVLFRKDG---
------------------------------------------STNSVWHSIHVFEVIPSG
SS----------------------SATYRLTSTIILNLAKTTAA----------------
-------------AGSIDLGGNLSRQFERNMS--LDNSET--------------------
------------------------------AHVANIGRLVEESESKM---RNQLQEVYFG
KAQDII-GDLRSIVDLDTTKEE---------------------GTRQKTMIA--GLQ---
------------------------------------------------------------
------------------------------------------------------------
------------------------------------------------------------
--------------
>DehCAP2_fl
--------MTSYDDKLDASLDLMRRLD-PKNITKNLNDICTLIQNDGSETSE-----ELT
QDLLSSVDVPLR-TQK-CDETG---------KEYLCCDYNRDG--DSYRSPWSNKYFPVV
AQDSD------------------ELPPPFPSNILRELEVKANDSFDIYRDLYYEGAGTSS
------------VYFWDTNEEDDEQETLDN---------------GFAGVVLFKKETE--
------------------------------------------DGSGKWDSIHVIEVIPEA
SS----------------------NATYKVTSSVILDLQNKK------------------
-------------LSSLSLAGSLTRQLELTQS--LSLDSALNVET---------------
------------------------------AHLINLGTLIEKSEYNL---RNLLQDVYFD
KLRDIVMKDLRSVGDLSGKESD---------------------DKRQSELVK--GLQSL-
------------------------------------------------------------
------------------------------------------------------------
------------------------------------------------------------
--------------
>LoeCAP2_fl
----------MSIDKVDASLELLRRLD-PRSVSTNLNSICTILAANSNSEDDEGESAELI
EELLSAVDVPLK-VAH-CTESG---------KDYLCCDYNRDG--DSYRSPWSNQYFPEP
EEDDS------------------ESPPPYPSKILRQLEMKANDAFDIYRDLYYEGAGISS
------------VYFWDTAYDDDDEEEDEKQGNNAGRDQGLED--GFAGVVLFKKETS--
------------------------------------------DGSGKWDSIHVLEVIPES
LR----------------------RVNYKLTTSVILDLKNSNQNIASKSGKN--------
-------------GKGLSLSGSITRQLEQSQV--IDLDSGVNLET---------------
------------------------------NHLINIGTLVEKAEYNI---RNALQEVYFD
KLKDIMLKDLRSLDGASEREI----------------------KGSQSDIIK--GLQSL-
------------------------------------------------------------
------------------------------------------------------------
------------------------------------------------------------
--------------
>MrgCAP2_fl
---------MSFDEKLDSGLNLFRRLD-PKYVKQNLDNVCTLVQNGSGDTD------QLT
LELLSSIDVPLE-SRK-CSESG---------KEYLCCDYNRDG--DSYRSPWSNKYYPPV
TVEDD------------------DAPPPYPSAILRDLEIKANESFDIYRDLYYEGSGVSS
------------VYLWDTAEDEGEPTLLEN---------------GFAGVVLLSKETD--
------------------------------------------DKLGKWDSIHVFEIIPET
SS----------------------TATYNITTSVILDLAST-------------------
-------------ASSLSLSGSLTRQVESSQS--LSVEGGVNLET---------------
------------------------------SHLINLGQLVEKAEYNI---RNLLQEVYFD
KLKDIIVKDLRSIGG----RVD---------------------DTKQAELVK--GLQGL-
------------------------------------------------------------
------------------------------------------------------------
------------------------------------------------------------
--------------
>ShsCAP2_fl
---------MSYDDKFDSSLDLLRRLD-PRTILANLNSVCSLIQNGSDDNE------EVV
QDLLSSVDTPLQ-VRK-CVQSG---------KLYLCCDYNRDG--DSYRSPWSNKYYPLP
NGDD-------------------DIPPPYPLDLLRQLELKANDSFDVYRDLYYEGSGISS
------------VYLWDSAEDD-EPDSLTD---------------GFAGVVLFKKETD--
------------------------------------------DGSGKWDSIHVFEVVPVS
AN----------------------SFSYKLTSTVILDLQNKQ------------------
-------------TSSLSLSGNLTRQLETSAT--AELDSGLNLET---------------
------------------------------NHLIQLGQLVEKSEYNI---RNLLQEVYFD
KLKDIMLKDLRSVGEISDKKLE---------------------DLRQSEMIK--GLQSL-
------------------------------------------------------------
------------------------------------------------------------
------------------------------------------------------------
--------------
>ShpCAP2_fl
---------MSYEDKFDASLDLLRRLD-PRSIQTNLNDICTLVGDE-----------ELV
QDLLSSVDTPLT-TAQ-CGETG---------KMYLCCDYNRDG--DSYRSPWSNKYYPSI
SG---------------------DELPPYPSDLLRQLEIKANDSFDVYRDLYYEGAGVSS
------------VYLWDTAEDE--SAGLEE---------------GFAGVVLFKKETE--
------------------------------------------DGSGKWDSIHVFEVIPQS
KT----------------------SILYKLTSSVILDLQKSQ------------------
-------------GSSLSLSGNLTRQLETSQV--VELEGGVNLET---------------
------------------------------FHLINLGTLIEKSEYNI---RNLLQEVYFD
KLKDIMLKDLRSIGDISDKKLE---------------------ELRQQQIVK--GLQSL-
------------------------------------------------------------
------------------------------------------------------------
------------------------------------------------------------
--------------
>CatCAP2_fl
---------MSYEDKFDSSLDLLRRLD-PKHISLNLNTLCSIIQSQDSDS-------ELV
PDLLSSVDTPLK-LIT-DKSNN---------KQFLSCDYNRDG--DSYRSPWSNKYYPSS
SVDD-------------------DELPPYPSDDLRQLEIKANESFDVYRDLYYENAGISS
------------VYLWDTDEGD-IPDSLNN---------------GFAGVVLFKKEID--
------------------------------------------NGEGKWDSIHVFEVETAG
SS----------------------TYSYKLTSSVILDLNN--------------------
-------------NKDLSVSGNLTRQFDVTKKFTGSNDTGANLET---------------
------------------------------FHLISLGQLVENSEYTI---RNLLQEVYFD
KLKDIILKDLRRFG-ADDGQL----------------------QAKQSDLIK--GLQGL-
------------------------------------------------------------
------------------------------------------------------------
------------------------------------------------------------
--------------
>LmsCAP2_fl
----------MAADPFDAALDLLRRLN-PKDISQNLTSICSLVP-------------DLT
EDLLSSVDQPLQ-VKR-CRVTG---------KDYLTCDYNRDG--DSFRSPWSNEYDPPL
ADG------------------------TVPSDAIRKLEITANDAFDIYRDLYYEGGLSS-
------------VYMWELDD-------------------------GLAGVVLLKKASTES
F-----------------------------------------NGQGDWDSIHVFEAQVRG
R-----------------------NAHYKLTSTIILNVITSKAS----------------
-------------LGTFDLGGNLTRQVERDILVEDET-----------------------
------------------------------SHVANIGKMVEDIESKM---RNQLQEVYFG
KTKDIV-SDLRSISTLSTAREE---------------------KKLQSEVVQ--NLEGRE
------------------------------------------------------------
------------------------------------------------------------
------------------------------------------------------------
--------------
>YlCAP2_fl
----------MSDEQYDAALSLLRRLD-PKNVSVNLNSLCKIAP-------------ELA
EDLLSSVDQPLG-VKT-CKSTK---------KEYLTCDYNRDG--DSFRSPWSGDYEP--
-----------------------ATDGPTPSAALRKLEVLANDSFDIYRDLYYEGGVSS-
------------VYLWDQGEGDNTN--------------------SFAGVVLLKKT----
------------------------------------------SPSSSWDSIHVFEVETSR
G-----------------------EGIYRVTSTVILDLGSK-------------------
-------------SPKLGLSGNLTRQTEREMAVDEPS-----------------------
------------------------------QHIANLGSIVEDVESKL---RNQLQEVYFG
KARDIV-GQVRSLGGVEDAKQ----------------------KQRQEEVIK--GLQ---
------------------------------------------------------------
------------------------------------------------------------
------------------------------------------------------------
--------------
>WaCAP2_fl
----------MSEESYDAALDILRRLD-PKNIAKNLQSIIKLNP-------------DLA
EDLLSSVDIPLN-VAR-DEANG---------KKYLTCDYNRDL--DSYRSPWSNKYYPVL
EDG--------------------DDESPFPSEKLRQLEIYANDSFDVYRDLYYEGGVSS-
------------VYFWDQPDEEDSQNDS-----------------NFAGVVLLKKNTD--
------------------------------------------DEQGLWDSIHVLEVLVGR
S-----------------------KATYKVTSTIILDLSKVDKDK---------------
-------------KDSISLSGNLIRQTEKELAITDEH-----------------------
------------------------------SHIINIGTLVEDIESKL---RNLLQEVYFG
KTRDIV-GDIRSLQGLSSSEDD---------------------KKKQQELVK--GIQGL-
------------------------------------------------------------
------------------------------------------------------------
------------------------------------------------------------
--------------
>PtaCAP2_fl
----------MSDEAYDASLDILRRLN-PKKIKTHLNNICRLAP-------------DLA
EEILTSVDTPLE-VKR-CSESG---------KNFLICDYNRDG--DSYRSPWSNVYMPSA
-----------------------DEDAPYPSKNLRALEIHANDSFDIYRDLYYDGGISS-
------------IYLWDTEDDENQ---------------------GFAGVILLKKGIDAS
K-----------------------------------------TNSGAWDSVHVFEINTID
KK----------------------TAVYKITSTIILDLTSNAD-----------------
-------------DAKIDLSGSLTRQTEKELQFKDSA-----------------------
------------------------------SHIANIGSLVEDIEYKL---RNMLQEVYFG
KTKDII-GDLRTTQTTTDIEVD---------------------KAKHSDLIK--GMNSL-
------------------------------------------------------------
------------------------------------------------------------
------------------------------------------------------------
--------------
>CllCAP2_fl
---------MLAEDKFDASLELLRRLD-PKAVSDNVGAICTLLRSENE---------ELA
LDLLSSVDTPLT-VAK-CGDTN---------KSFLCCDYNRDG--DLYRSPLSNKYYPPT
G----------------------DDESPYPSASLRQLEVKANESFDIYRDLYYEGGGLSS
------------VYMWDTAEDESADSLEE----------------GFAGVVLFKKETD--
------------------------------------------DHSGKWDSIHVFEIVPES
AS----------------------MALYKLTSSVILDLQNKLAG----------------
-------------SKSLSLSGTLTRQIETTQQ--LSIEGGNLEL----------------
------------------------------AHLVNLGQLVEKAEYNI---RNLLQEVYFD
KLKNIM-LRDLRSVGDISEKEAD--------------------DSKHSEMIK--GLQGL-
------------------------------------------------------------
------------------------------------------------------------
------------------------------------------------------------
--------------
>Ca_aCAP2Alpha_fl
------------MDKFDSSLDLIRRLD-PRSITTNLSNICALISEDE----------ELV
ADLLSSVDTPLT-TST-CLKSG---------KDYLCCDYNRDG--DSYRSPWTNVYYPEL
SLQD-------------------VNDAPYPSSILRDLEIKANDSFDIYRDLYYEGGISS-
------------VYLWDTSEEDEDVDSTTALQN------------GFAGVVLFKKETE--
------------------------------------------DKSGNWDSIHVFEVVPQS
KN----------------------KYLYKLTTSVVLNLENKKQV----------------
-------------DGNLGLAGNLTRQLEQEQS-IELDGAINPET----------------
------------------------------SHLINLGQLVEKLEYNI---RNLLQEVYFD
KLKDIM-LKDLRSIGDINDKKLD--------------------DLKQNAIIK--GLQGL-
------------------------------------------------------------
------------------------------------------------------------
------------------------------------------------------------
--------------
>Ca_aCAP2Beta_fl
------------MDKFDSSLDLIRRLD-PRSITTNLSNICALISEDE----------ELV
ADLLSSVDTPLT-TST-CLKSG---------KDYLCCDYNRDG--DSYRSPWTNVYYPEL
SLQD-------------------VNDAPYPSSILRDLEIKANDSFDIYRDLYYEGGISS-
------------VYLWDTSEEDEDVDSTTALQN------------GFAGVVLFKKETE--
------------------------------------------DKSGNWDSIHVFEVVPQS
KN----------------------KYLYKLTTSVVLNLENKKQV----------------
-------------DGNLGLAGNLTRQLEQEQS-IELDGAINPET----------------
------------------------------SHLINLGQLVEKLEYNI---RNLLQEVYFD
KLKDIM-LKDLRSIGDINDKKLD--------------------DLKQNAIIK--GLQGL-
------------------------------------------------------------
------------------------------------------------------------
------------------------------------------------------------
--------------
>CapCAP2_fl
----------MSEDKFDASLDLLRRLD-PHSIEKNLTSICSLITASKNADT------ELV
EELLSAVDVPLS-VAQ-CKDSG---------KEYLCCDYNRDG--DSYRSPWSNKYYPQP
EDDY-------------------DQPPPYPSSILRQLEIKANDAFDIYRDLYYEGAGISS
------------VYFWDTAEDEDEEE---DLSN------------GFAGVVLFKKETS--
------------------------------------------DQSGKWDSIHVLEVIPDT
KS----------------------TSTYKLTTSVILDLQHKSE-----------------
-------------NG-LSLSGNLTRQLESSIT-ADINNGVNLET----------------
------------------------------SHLINIGTLIEKAEYNI---RNLLQEVYFD
KLKDIM-LKDLRSINGGGDKSI---------------------NDNQKDIIK--GLQSL-
------------------------------------------------------------
------------------------------------------------------------
------------------------------------------------------------
--------------
>Ca_bCAP2_fl
------------MDKFDSSLDLIRRLD-PRSITTNLSNICALISEDE----------ELV
ADLLSSVDTPLT-TST-CLKSG---------KDYLCCDYNRDG--DSYRSPWTNVYYPEL
SLQD-------------------VNDAPYPSSILRDLEIKANDSFDIYRDLYYEGGISS-
------------VYLWDTSEEDEDVDSTTALQN------------GFAGVVLFKKETE--
------------------------------------------DKSGNWDSIHVFEVVPQS
KN----------------------KYLYKLTTSVVLNLENKKQV----------------
-------------DGNLGLAGNLTRQLEQEQS-IELDGAINPET----------------
------------------------------SHLINLGQLVEKLEYNI---RNLLQEVYFD
KLKDIM-LKDLRSIGDINDKKLD--------------------DLKQNAIIK--GLQGL-
------------------------------------------------------------
------------------------------------------------------------
------------------------------------------------------------
--------------
>CadCAP2_fl
------------MDKFDSSLDLIRRLD-PRSITTNLSNICALISEDE----------ELV
ADLLSSVDTPLT-TST-CLKSG---------KDYLCCDYNRDG--DSYRSPWTNIYYPEL
SSQD-------------------VNDAPYPSSILRDLEIKANDSFDIYRDLYYEGGISS-
------------VYLWDTSEEDEEVDSTTALQN------------GFAGVVLFKKETE--
------------------------------------------DKSGNWDSIHVFEVVPQS
KN----------------------RYLYKLTTSVVLNLENKKQV----------------
-------------GGNLGLAGNLTRQLEQEQS-IELDGSINPET----------------
------------------------------SHLINLGQLVEKSEYNI---RNLLQEVYFD
KLKDIM-LKDLRSMGDINDKKLD--------------------DLKQNAIIK--GLQGL-
------------------------------------------------------------
------------------------------------------------------------
------------------------------------------------------------
--------------
>Ct_aCAP2_fl
------------MDKFDSSLDLIRRLD-PRSITSNLSNICALVDDE-----------EIV
ADLLSSVDTPLV-VQN-CSKTG---------KDYLCCDYNRDG--DSYRSPFSNVYYPEL
SSSE-------------------INDAPYPSDLLRQLEIKANDSFDIYRDLYYEGGISS-
------------VYLWDTAEDEDDNALEE----------------GFAGVVLFKKETD--
------------------------------------------DKSGNWDSIHVFEVIKQS
KN----------------------KYLYKLTTSVVLNLENKKSTN---------------
-------------GGNLGLAGNLTRQLEQEQA-LELDSGVNLET----------------
------------------------------NHLINLGQLVEKLEYNI---RNLLQAVYFD
KLKDIM-LKDLRSVGDVNDKKMD--------------------DLKQGEIIK--GLQSL-
------------------------------------------------------------
------------------------------------------------------------
------------------------------------------------------------
--------------
>ErgCAP2_fl
----------MSEEKYDAAMDLLRRLD-LENLESNLQALIELEP-------------ALA
ADLLSSVDTPLT-VKADPSCSG---------REFLCCDYNRDI--DSHRSPWSNEYFPRL
SAEE-------------------LAESPFPSDALRRLEVLANDSMDIYRDLYYEGGVSS-
------------VYMWSVDDAAD----------------------DFAGVVLFKKGA---
------------------------------------------QSTSHWDSIHVFEVLHEG
SH----------------------EVVYRITTTIILRLKD--------------------
-------------ANAVALSGNLTRQTEKTASLPSGSEERTHI-----------------
------------------------------THVTNLGSAIEEVEGQM---RNLLEVVYFD
KTKDVY-HELRNDAAESLQVN----------------------RDKHQDLIK--GLQGL-
------------------------------------------------------------
------------------------------------------------------------
------------------------------------------------------------
--------------
>KlCAP2_fl
---------MSVDEKYDAACELLYRLD-PTKVKTHLQNLIALEP-------------EIA
EGLLSSIDIPLT-IKKDTDANN---------KEFLCCDYNRDI--DSHRSPWSNQYFPEL
SAED-------------------LKESPFPSEPLRELEVACNNSFELYRDLYYEGGYTS-
------------TYLWDVDEST-----------------------DFAGVILFKKAE---
------------------------------------------SDDSKWDSIHVISATHDE
EGM---------------------EVTYNVTTTVILHLENLSK-----------------
-------------EQQLSLSGNLTRENSKTVKLQNVSTVEQLVP----------------
------------------------------AHSSSLGSMIEDIESKL---RSMLEIVYFE
KTLDIY-NVLRERNDDSTKLQ----------------------KEQHSELIE--NFQKL-
------------------------------------------------------------
------------------------------------------------------------
------------------------------------------------------------
--------------
>KlwCAP2_fl
---------MSADEKYDAACELLSKLD-PTKVKEHLQNIISLEP-------------QIA
EGLLSSIDVPLV-VKKDTEFNS---------KEFLCCDYNRDI--DSHRSPWSNKYFPSL
SAED-------------------LEESPFPSEPLRELEEVCNNSFELYRDLYYEGGITS-
------------TYLWDVDETS-----------------------DFAGVVLFKKAE---
------------------------------------------TSDAQWDSIHVLSATHSD
EGS---------------------EVTYNVTTTVILHLENLSK-----------------
-------------EQQLSLSGNLTRETSKTMKLKYTSSVEQMVL----------------
------------------------------SHSSNLGSMIEDIESKL---RSMLEVVYFE
KTLDIY-HLLREPHDAASQLQ----------------------KEQHSELIE--NFQKL-
------------------------------------------------------------
------------------------------------------------------------
------------------------------------------------------------
--------------
>KaCAP2_fl
---------MSADEKYDAACDLISRLD-PTKVKNHLQNIISLDP-------------ELA
EGLLSTIDVPLT-VKRDSKANS---------KEFLCCDYNRDL--DSHRSPWSNQYFPEL
SDED-------------------VSESPFPSEPLRALEQICNDSFELYRDLYYEGGVSS-
------------TYLWDVDDTN-----------------------DFSGVVLFKKAE---
------------------------------------------TAEAQWDSIHVIAVKHND
DGN---------------------NVDYEVTTTVILQLENLSE-----------------
-------------EHRLLLSGNLTRETVKTMNLKYTSTVEQIAQ----------------
------------------------------SHASNIGSIIEDIESKL---RSLLEVVYFE
KTMDIY-HVLRDNNTASEQLN----------------------KEQHSELIK--NFQNL-
------------------------------------------------------------
------------------------------------------------------------
------------------------------------------------------------
--------------
>Lak_aCAP2_fl
---------MSSDEAYDAALDLLRRLD-PIKLETNLSHIISLDP-------------DLA
SDLLSSVDTPLL-VKTDPECSN---------REYLCCDYNRDI--DSHRSPWSNKYFPEL
STQD-------------------LEESPFPSEQLRQLEALANDSFDIYRDLYYEGGVSS-
------------VYLWDLDEEAHGPGT------------------DFAGVVLFKKGE---
------------------------------------------ESSSSWDSIHVLEVIHDG
S-----------------------ETTYRVTTTIILHLDN--------------------
-------------KNNVSLSGNLTRQTERTFSVPSNSKDGQLSA----------------
------------------------------AHITNLGTLIEDIESKM---RNLLEVVYFD
KTRDIY-HELRFDSNGLQQAQS---------------------KSKHEEVIK--GLQDM-
------------------------------------------------------------
------------------------------------------------------------
------------------------------------------------------------
--------------
>LatCAP2_fl
------------MSPYEAALDLLRRLD-PTKVEQNLNQLIKLDP-------------DLA
EDLLASVDTPLK-VKKDPNASQ---------KEFLCCDYNRDI--DSHRSPWSNNYVPAL
SAQE-------------------LEESPFPSDAIRAVEVLANDSFDIYRDLYYEGGVSS-
------------VYLWDLGDDADADGAPN----------------DFAGVVLLKKGE---
------------------------------------------NSRSSWDAIHVFEVLQEG
STQS--------------------QVSYRITTTIILHLNS--------------------
-------------EKKMTLAGNLTRQTERSFALPGHLSPEQSGI----------------
------------------------------WHVSNLGSVIEEVESQM---RNQLEVVYFE
KTKDIY-RELRDSSQEATTQN----------------------RSVHEEVVK--GLQGM-
------------------------------------------------------------
------------------------------------------------------------
------------------------------------------------------------
--------------
>LwCAP2_fl
------------MSSYEAALDLLRRLD-PTKVEQNLEQLIQLEP-------------ELA
EDLLASVDTPLQ-VKQDPNAAQ---------KEFLCCDYNRDI--DSHRSPWSNKYVPAL
SAED-------------------LAESPFPSEAVRAMEELANDSFDIYRDLYYEGGVSS-
------------VYLWDLGDESNEGAAGAPLA-------------DFAGVVLLKKGE---
------------------------------------------KSRSSWDAIHVFETLHEG
------------------------QVSYRVTTTIILHLDS--------------------
-------------KREMTLAGNLTRQTERTLQNPGNLSKEQLSV----------------
------------------------------WHVSNLGSIIEEVESQM---RNQLEVVYFD
KTKDIF-HELRDSTQATATSQN---------------------RQAHEEVVK--GLQGM-
------------------------------------------------------------
------------------------------------------------------------
------------------------------------------------------------
--------------
>CglCAP2_fl
-----------MDEKYDAALDLLRRLN-PNNLTENLQRIIGLEP-------------ELA
EDLLSSIDVPLK-VQQDSKQSG---------RPFLCCDYNRDV--DSYRSPWSNEYFPEL
SAED-------------------LQESPFPSESLRSLEVLANDSFDVYRDLYYEGGISS-
------------VYLWDLDEEG-----------------------EFAGVVLFKKEG---
------------------------------------------SNKESWDSIHVIEATKGN
DDE---------------------TFTYRLTSTIILALDNK-------------------
-------------QNDTSLAGNLTRQTEKEAKIDTSNTDI--------------------
------------------------------SHITNLGTLIEDIESQL---RTQLEIVYFE
KTRDIF-HQTRSQKSTTDSQ-----------------------EQQQKEVIK--GLQNL-
------------------------------------------------------------
------------------------------------------------------------
------------------------------------------------------------
--------------
>NacCAP2_fl
----MSTENNPQDAKYDAALDLLRRLD-PTKVAENLNKIIKLEP-------------SLA
EDLLSSVDTPLD-VKKDPHSSQ---------REYLCCDYNRDI--DSHRSPWSNEYFPEL
SKED-------------------LEESPFPSDNLRQLEIIMNDSFDVYRDLYYEGGISS-
------------VYLWDLDNDE-----------------------DFAGVVLFKKGN---
------------------------------------------QSSSNWDSIHVLEATSED
GGA---------------------NFTYRITTTIILHLDKDEQ-----------------
-------------ERKMTLSGNLTRQTEKEASLNGASTMEQIHI----------------
------------------------------AHITNLGTLIEDIELQM---RNLLETVYFE
KTRDIF-HEVKNSVVDAATLH----------------------KDAQTEVIK--GLQGL-
------------------------------------------------------------
------------------------------------------------------------
------------------------------------------------------------
--------------
>NadCAP2_fl
----MSDQEEIDDVKYDAALDILRRLN-PTKISENLNKIIELEP-------------TLA
SELLSSIDVPLS-ISRDPTVSQ---------REYLCCDYNRDI--DSFRSPWSNTYFPEL
SPEE-------------------LKESPFPSDNLRQLEILMN------------------
------------------------------------------------------------
------------------------------------------------------------
------------------------------------------------------------
------------------------------------------------------------
------------------------------------------------------------
------------------------------------------------------------
------------------------------------------------------------
------------------------------------------------------------
------------------------------------------------------------
--------------
>Kop_bCAP2_fl
----------MSQEVYEAALDLLRRLD-AKNISKHLTNICKLNP-------------DLA
EDLLSSVDVPLT-TKQ-CAESG---------KQYLACDYNRDG--DSYRSPWSNKYYPAL
ED---------------------EEDAPFPSKTLREAEIFANSSFDVYRDLYFEGGISS-
------------VYLWDIDEDGNDVSKDGKI--------------GFAGVVLIKKEVDA-
------------------------------------------GKSGSWDSIHVFEVQPNE
SGP---------------------YATYRITSTIILDLSAGKSE----------------
-------------DQLLELSGNLTRQTEKDLKYQDLS-----------------------
------------------------------SHISNVGSMVEDIESKQ---RNMLQEVYFG
KTKDVI-GDLRTTKGISSLKEE---------------------SEKQSELIQ--GMRNL-
------------------------------------------------------------
------------------------------------------------------------
------------------------------------------------------------
--------------
>Kop_aCAP2_fl
----------MSQEVYEAALDLLRRLD-AKNISKHLTNICKLNP-------------DLA
EDLLSSVDVPLT-TKQ-CAESG---------KQYLACDYNRDG--DSYRSPWSNKYYPAL
ED---------------------EEDAPFPSKTLREAEIFANSSFDVYRDLYFEGGISS-
------------VYLWDIDEDGNDVSKNGKI--------------GFAGVVLIKKEIDA-
------------------------------------------GKSGSWDSIHVFEVQPNE
SGP---------------------YATYRVTSTIILDLSAGNKE----------------
-------------EQLLELSGNLTRQTEKELKYQDLF-----------------------
------------------------------SHISNVGSMVEDIESKQ---RNMLQEVYFG
KTKDVI-GDLRTTKGVTSLREE---------------------SEKQSELIQ--GMRNL-
------------------------------------------------------------
------------------------------------------------------------
------------------------------------------------------------
--------------
>PhmCAP2_fl
----------MSDEAYDASLDVLRRLD-PKAITSNLSNICRLQP-------------ELA
GDLLASVDAPLK-SLK-CPKSG---------KTFLCCDYNRDG--DSYRSPFSNQYVDAD
GSVGD------------------DADAPKPSEHLRELELFANDSFDIYRDLYYEGGVSS-
------------VYLWDNEDGDASADGKV----------------GFDGVVLLKKTV---
------------------------------------------EESSSWDSIHVFEIENAT
AG----------------------SSTYRLTSTILLDLSEAN------------------
-------------NDSTYLSGNLTRQTEREIAYKDSA-----------------------
------------------------------SHVANIGSLIEDVETQM---RNMLQEVYFG
KTMDVL-TDIRSLDALEDRQAD---------------------RKRQENLIQ--RFESL-
------------------------------------------------------------
------------------------------------------------------------
------------------------------------------------------------
--------------
>OgpCAP2_fl
----------MSEEKLDASLDLLRRLD-PKNISKNLDNICRLQP-------------DLA
EDLLSSVDTPLK-TAR-CEESG---------KTYLCCDYNRDG--DSYRSPWSNVFYPKI
ND---------------------EDEAPHPSSHLRELEIFANKSFDIYRELYYEGGISS-
------------VYFWDSEEEDVDASGTI----------------GFAGVVLLKKTIDTV
NP----------------------------------------KDGGSWDSIHVFEVLPGA
NQ----------------------KATYKVTSTVILDISNSD------------------
-------------DLNIYLSGNLTRQTSKELQFKDSA-----------------------
------------------------------SHVSNLGSLVEDIESRL---RNLLQEVYFG
KTKDIL-GDIRSLDPLESKSNE---------------------REKQAELIN--NLKNM-
------------------------------------------------------------
------------------------------------------------------------
------------------------------------------------------------
--------------
>NfeCAP2_fl
----------MSDESYDAALDLFRRLD-PQNISKDLATICKIVP-------------GLA
EDLLSSVDQPLG-VNR-CTKTN---------KSYLTCDYNRDG--DSFRSPWSGEYEPAV
AD------------------------APMPSSELRKLEILANDSFDIYRDSYYEGGISS-
------------VYLWDLNDGSS----------------------SFAGVVLLKKKSN--
------------------------------------------NGSGAWDSIHVFEFDSNK
RN----------------------SATYRITSTVILDMVKESQT----------------
-------------VGKLNLSGNLTRQLEKELPVDEPT-----------------------
------------------------------SHISNIGTLIEDIESKI---RNSLQEVYFG
KARDII-GECRTISTSSENQID---------------------RKLQGELVK--GIDGN-
------------------------------------------------------------
------------------------------------------------------------
------------------------------------------------------------
--------------
>OgaCAP2_fl
----------MSEEKLDASLDLLRRLD-PKNISKNLDNICRLQP-------------DLA
EDLLSSVDTPLK-TAR-CEESG---------KTYLCCDYNRDG--DSYRSPWSNVFYPKI
ND---------------------EDEAPHPSSHLRELEIFANKSFDIYRELYYEGGISS-
------------VYFWDSEEEDADASGTI----------------GFAGVVLLEKTIDTV
NP----------------------------------------KDGGSWDSIHVFEILPGT
NQ----------------------KATYKVTSTVILDISNSD------------------
-------------DLNIYLSGNLTRQTTKELQFKDSA-----------------------
------------------------------SHVSNLGSLVEDIESRL---RNLLQEVYFG
KTKDIL-GDIRYLNPLESESSE---------------------REKHAELIN--NLKNL-
------------------------------------------------------------
------------------------------------------------------------
------------------------------------------------------------
--------------
>MifCAP2A_fl
--------MSSYEDKLESCLDLLRRLD-PQKITDNLNDLCTVIQNEGSQESE-----ELT
GDLLSTVDTPLQ-ISK-CSDSG---------KEYLCCDYNRDG--DSYRSPWSNKYFPPV
LDSE-------------------DAPPPYPSAVLRELEVKANESFEIYRDLYYEGAGISS
------------VYLWDTEEDES-TSLEN----------------GFAGVVLLKKETE--
------------------------------------------DRTGKWDSIHVFEVIPES
SS----------------------TAIYKITSSVILDLSNSK------------------
-------------VSSLSLSGNLTRQIESSQSLNLDNALNLET-----------------
------------------------------AHLINLGTIVEKSEYNL---RNVLQEVYFD
KLKDIM-IKDLRSVGDLSAKTIE--------------------NQRQSELVK--GLQGN-
------------------------------------------------------------
------------------------------------------------------------
------------------------------------------------------------
--------------
>MifCAP2B_fl
--------MSSYEDKLESCLDLLRRLD-PQKITDNLNDLCTVIQNEGSQESE-----ELT
GDLLSTVDTPLQ-ISK-CSDSG---------KEYLCCDYNRDG--DSYRSPWSNKYFPPV
LDSE-------------------DAPPPYPSAVLRELEVKANESFEIYRDLYYEGAGISS
------------VYLWDTEEDES-TSLEN----------------GFAGVVLLKKETE--
------------------------------------------DRTGKWDSIHVFEVIPES
SS----------------------TAIYKITSSVILDLSNSK------------------
-------------VSSLSLSGNLTRQIESSQSLNLDNALNLET-----------------
------------------------------AHLINLGTIVEKSEYNL---RNVLQEVYFD
KLKDIM-IKDLRSVGDLSAKTIE--------------------NQRQSELVK--GLQGN-
------------------------------------------------------------
------------------------------------------------------------
------------------------------------------------------------
--------------
>TodCAP2_fl
---------MSSTDSYDASLDLLRRLD-PRRLKEHLQNLIKLEP-------------SLA
EDLLSSVDTPLT-IKRDPKASQ---------REYLCCDYNRDI--DSHRSPWSNEYYPEL
SPED-------------------LKESPFPSTELRKLEALANDSFDIYRDLYYEGGVSS-
------------VYLWELDEDNTD---------------------DFAGVVLFKNKD---
------------------------------------------QSSSCWDSIHVLEATRDG
S-----------------------DFTYRITTTIILHLDK--------------------
-------------GDQMSLSGNLTRQTERTVNVPAAESVTEEQLSV--------------
------------------------------AHITNLGTLIEDVESQM---RTMLEAVYFE
KTRDIF-HQTKNSAPS--AEEMN--------------------KEAHQELIK--GLQGL-
------------------------------------------------------------
------------------------------------------------------------
------------------------------------------------------------
--------------
>TtpCAP2_fl
---------MNSEDSYDAALDLLRRLN-PSRLEHHLKNLIQLEP-------------TLA
EDLLSSVDIPLT-IKRDPKDSQ---------KEYLCCDYNRDA--DSHRSPWSNEYFPEL
SEQD-------------------LEESPFPSEPLRKLEILFNDSFDVYRDLYYEGGISS-
------------AYLWDVADDTSNIVR------------------DFAGVVLFKKSN---
------------------------------------------QSSSSWDSIHVLEATFEN
DN----------------------EVTYRITTTILLRLDK--------------------
-------------DNSIKLSGNLSRQTEKTVTINASN--NADQINI--------------
------------------------------AHITNVGSMIEDIEYQM---RILLEAVYFE
KTRDIF-HETKNGAVS--TEQKN--------------------KTAHEEIIK--GLQSL-
------------------------------------------------------------
------------------------------------------------------------
------------------------------------------------------------
--------------
>Sab_bCAP2_fl
----------MSDTQFDAALDILRRLN-PTTLQENLKNLIELQP-------------NLA
QDLLSSVDVPLS-IEKDPTHSH---------REYLCCDYNRDI--DSFRSPWSNTYFPEL
SPED-------------------LQDSPFPSAPLREMEILANDSFDVYRDLYYEGGISS-
------------VYLWDLNEDDFDGH-------------------DFAGVVLFKKNQ---
------------------------------------------SDHSNWDSIHVFEVTPSP
STPD--------------------SFDYKVTTTIILHLDKTKSDQ---------------
-------------DSHMMLSGNLTRQTEKDVAVDMSRPLDVIST----------------
------------------------------SHVANLGSLIEDIESQM---RNLLETVYFE
KTRDIF-HQTRNAAIASSAEEAN--------------------KGAHAEIIK--GLQSL-
------------------------------------------------------------
------------------------------------------------------------
------------------------------------------------------------
--------------
>Sab_aCAP2_fl
----------MSDTQFDAALDILRRLN-PTTLQENLKNLIELQP-------------NLA
QDLLSSVDVPLS-IEKDPTHSH---------REYLCCDYNRDI--DSFRSPWSNTYFPEL
SPED-------------------LQDSPFPSAPLREMEILANDSFDVYRDLYYEGGISS-
------------VYLWDLNEDDFDGH-------------------DFAGVVLFKKNQ---
------------------------------------------SDHSNWDSIHVFEVTPSP
STPD--------------------SFDYKVTTTIILHLDKTKSDQ---------------
-------------DSHMMLSGNLTRQTEKDVAVDMSRPLDVIST----------------
------------------------------SHVANLGSLIEDIESQM---RNLLETVYFE
KTRDIF-HQTRNAAIASSAEEAN--------------------KGAHAEIIK--GLQSL-
------------------------------------------------------------
------------------------------------------------------------
------------------------------------------------------------
--------------
>Sc_bCAP2_fl
----------MSDAQFDAALDLLRRLN-PTTLQENLNNLIELQP-------------NLA
QDLLSSVDVPLS-TQKDSADSN---------REYLCCDYNRDI--DSFRSPWSNTYYPEL
SPKD-------------------LQDSPFPSAPLRKLEILANDSFDVYRDLYYEGGISS-
------------VYLWDLNEEDFNGH-------------------DFAGVVLFKKNQ---
------------------------------------------SDHSNWDSIHVFEVTTSP
SSPD--------------------SFNYRVTTTIILHLDKTKTDE---------------
-------------NSHMMLSGNLTRQTEKDIAIDMSRPLDVIFT----------------
------------------------------SHVANLGSLIEDIESQM---RNLLETVYFE
KTRDIF-HQTKNAAIASSAEEAN--------------------KDAQAEVIR--GLQSL-
------------------------------------------------------------
------------------------------------------------------------
------------------------------------------------------------
--------------
>Sc_cCAP2_fl
----------MSDAQFDAALDLLRRLN-PTTLQENLNNLIELQP-------------NLA
QDLLSSVDVPLS-TQKDSADSN---------REYLCCDYNRDI--DSFRSPWSNTYYPEL
SPKD-------------------LQDSPFPSAPLRKLEILANDSFDVYRDLYYEGGISS-
------------VYLWDLNEEDFNGH-------------------DFAGVVLFKKNQ---
------------------------------------------SDHSNWDSIHVFEVTTSP
SSPD--------------------SFNYRVTTTIILHLDKTKTDQ---------------
-------------NSHMMLSGNLTRQTEKDIAIDMSRPLDVIFT----------------
------------------------------SHVANLGSLIEDIESQM---RNLLETVYFE
KTRDIF-HQTKNAAIASSAEEAN--------------------KDAQAEVIR--GLQSL-
------------------------------------------------------------
------------------------------------------------------------
------------------------------------------------------------
--------------
>Sc_aCAP2_fl
----------MSDAQFDAALDLLRRLN-PTTLQENLNNLIELQP-------------NLA
QDLLSSVDVPLS-TQKDSADSN---------REYLCCDYNRDI--DSFRSPWSNTYYPEL
SPKD-------------------LQDSPFPSAPLRKLEILANDSFDVYRDLYYEGGISS-
------------VYLWDLNEEDFNGH-------------------DFAGVVLFKKNQ---
------------------------------------------SDHSNWDSIHVFEVTTSP
SSPD--------------------SFNYRVTTTIILHLDKTKTDQ---------------
-------------NSHMMLSGNLTRQTEKDIAIDMSRPLDVIFT----------------
------------------------------SHVANLGSLIEDIESQM---RNLLETVYFE
KTRDIF-HQTKNAAIASSAEEAN--------------------KDAQAEVIR--GLQSL-
------------------------------------------------------------
------------------------------------------------------------
------------------------------------------------------------
--------------
>Sc_amCAP2_fl
----------MSDAQFDAALDLLRRLN-PTTLQENLNNLIELQP-------------NLA
QDLLSSVDVPLS-TQKDSADSN---------REYLCCDYNRDI--DSFRSPWSNTYYPEL
SPKD-------------------LQDSPFPSAPLRKLEILANDSFDVYRDLYYEGGISS-
------------VYLWDLNEEDFNGH-------------------DFAGVVLFKKNQ---
------------------------------------------SDHSNWDSIHVFEVTTSP
SSPD--------------------SFNYRVTTTIILHLDKTKTDQ---------------
-------------NSHMMLSGNLTRQTEKDIAIDMSRPLDVIFT----------------
------------------------------SHVANLGSLIEDIESQM---RNLLETVYFE
KTRDIF-HQTKNAAIASSAEEAN--------------------KDAQAEVIR--GLQSL-
------------------------------------------------------------
------------------------------------------------------------
------------------------------------------------------------
--------------
>Sc_alCAP2_fl
----------MSDAQFDAALDLLRRLN-PTTLQENLNNLIELQP-------------NLA
QDLLSSVDVPLS-TQKDSADSN---------REYLCCDYNRDI--DSFRSPWSNTYYPEL
SPKD-------------------LQDSPFPSAPLRKLEILANDSFDVYRDLYYEGGISS-
------------VYLWDLNEEDFNGH-------------------DFAGVVLFKKNQ---
------------------------------------------SDHSNWDSIHVFEVTTSP
SSPD--------------------SFNYRVTTTIILHLDKTKTDE---------------
-------------NSHMMLSGNLTRQTEKDIAIDMSRPLDVIFT----------------
------------------------------SHVANLGSLIEDIESQM---RNLLETVYFE
KTRDIF-HQTKNAAIASSAEEAN--------------------KDAQAEVIR--GLQSL-
------------------------------------------------------------
------------------------------------------------------------
------------------------------------------------------------
--------------
>SakCAP2_fl
----------MSDAQFDAALDLLRRLN-PTKLQENLNNLIELQP-------------NLA
QDLLSSVDVPLS-IRKDPTDSN---------REYLCCDYNRDI--DSFRSPWSNTYFPEL
SSED-------------------SQDSPFPSTPLRQVEILANDSFDIYRDLYYEGGISS-
------------VYFWDLNEEEFDGH-------------------DFAGVVLFKKNQ---
------------------------------------------SDHSNWDSIHVFEVTASP
SSSD--------------------TFNYRVTTTIILHLDKTNYDH---------------
-------------DSQMMLSGNLTRQTEKDIGVDMSRPLEIIST----------------
------------------------------SHVANLGSLIEDIESQM---RNLLETVYFE
KTRDIF-HQTKNAAIASSAEETN--------------------KDAHAEVIK--GLQSL-
------------------------------------------------------------
------------------------------------------------------------
------------------------------------------------------------
--------------
>SmiCAP2_fl
----------MSDAQFDAALDLLRRLN-PTTLQENLNNLIELQP-------------NLA
QDLLSSVDVPLS-IQKDPADSN---------REYLCCDYNRDI--DSFRSPWSNTYFPEL
SPND-------------------VQDSPFPSAPLRKLEILTNDSFDVYRDLYYEGGISS-
------------VYLWDVNEEDFDGH-------------------DFAGVVLFKKNQ---
------------------------------------------SDHSNWDSIHVFEVTMSP
SSSD--------------------VFNYRVTTTIILHLDQTKNNQ---------------
-------------DSHMMLSGNLTRQTEKDIAVDMSRPLDVIFT----------------
------------------------------SHVSNLGSLIEDIESQM---RNLLETVYFE
KTRDIF-HQTKNTAVASSAEEAN--------------------KDAHAEVIK--GLQSL-
------------------------------------------------------------
------------------------------------------------------------
------------------------------------------------------------
--------------
>Sap_aCAP2_fl
----------MSDAQFDAALDILRRLN-PTTLQENLNNLIELQP-------------NLA
QDLLSSVDVPLS-IRKDPADSN---------REYLCCDYNRDI--DSFRSPWSNTYYPEL
SPKD-------------------LQDSPFPSAPLRQLEILANDSFDVYRDLYYEGGISS-
------------VYLWDLNEDDFDGH-------------------DFAGVVLFKKNQ---
------------------------------------------SDHSNWDSIHVFEVTASP
SSPD--------------------SFNYRVTTTIILHLDKTKIDQ---------------
-------------DSHMMLSGNLTRQTEKDIAVDMSRPLDVIST----------------
------------------------------SHVANLGSLIEDIESQM---RNLLETVYFE
KTRDIF-HQTKNAAIASSTEEAN--------------------KDAHAEVIR--GLQSL-
------------------------------------------------------------
------------------------------------------------------------
------------------------------------------------------------
--------------
>VpCAP2_fl
---------MSSEEAFDAALDLLRRLD-PTHIQKHLLNLIELEP-------------SLA
EDLLSSTDTPLS-VQRDPKSSQ---------REYLCCDYNRDI--DSYRSPWSNDYYPPL
ADAD-------------------LVESPFPSGSLRKLEIIANDSFDIYRDLYYEGGISS-
------------VYLWDLEEESR----------------------DFAGVVLFKKSD---
------------------------------------------QSSSNWDSIHVLEVIFEN
DV----------------------EATYRVTTTIILHLDK--------------------
-------------QQKITLSGNLTRQTEKTLSVPSDATEEQLNV----------------
------------------------------AHITNLGTLIEDIESQM---RNLLETVYFE
KTRDIY-HEVRSSITGSDKLN----------------------KANQEEVIK--GLQNL-
------------------------------------------------------------
------------------------------------------------------------
------------------------------------------------------------
--------------
>ZrCAP2_fl
---------MSSEQSFDAALDLLRRLD-PNRLEEHLQNLIQLEP-------------SLA
EDLLSSVDTPLQ-VKKDPKSSH---------REYLCCDYNRDI--DSHRSPWSNVYFPEL
SAED-------------------LKESPFPSESLRELEVLANDSFDIYRDLYYEGGISS-
------------VYLWELDEENPQ---------------------DYAGVVLFKKGD---
------------------------------------------QSLSNWDSIHVVEATHSG
Q-----------------------DVTYRLTSTIILYLDK--------------------
-------------AKQMTLSGNLTRQTEKKATIPAEGNAEHRHV----------------
------------------------------AEVTNLGTLVEDVEIQM---RTMLESVYFE
KTRDIF-HETKNSVVSVEGQN----------------------KEAHQEIIK--GIQGM-
------------------------------------------------------------
------------------------------------------------------------
------------------------------------------------------------
--------------
>SjCAP2_fl
---------MANTSPEDAALDLFRRLN-PDKISKNLDTVLQYRP-------------DLS
EVLLSSIDQPLR-SER-CADSG---------NQYLLCDFNRDG--DSYRSPWSNKYAPA-
-----------------------LDDGIVPSDHVRDIEVRLNNAMRVYVDMYYEGGVSS-
------------VYLWDQDE-------------------------YYAGAVLIKKGSSD-
------------------------------------------DASG-WDSIHVFECLETG
EPD---------------------KWDYQLTSTIILHMQSSSSSAD--------------
-------------ESKLGLSGQLTRQTSQRLEVSDVY-----------------------
------------------------------SQVANVGRMVEDMENRM---RTFLQEVYFG
KTNDVV-NAIRSVMPLEEVKENE--------------------KRMSNVVSG--MSKA--
------------------------------------------------------------
------------------------------------------------------------
------------------------------------------------------------
--------------
>ShoCAP2_fl
------------MLPEDAALDLLRRLN-PKDISKNLDAILAVAP-------------DLA
DVLLSSVDQPLQ-VSN-CSESG---------NQYLLCDFNRDG--DSYRSPWTNKYDPP-
-----------------------LEDGLVSSDRVRKLESALNEAMRVYLDLYYEGGVSS-
------------VYLWDQDD-------------------------SYAGAVLIKKASSS-
------------------------------------------GSCG-WDSIHVFECLPTS
ETD---------------------VFDYRLTSTIILYLGS--DQQSSLV-----------
-------------SGALSLSGHLTRQTSQRMPASDQD-----------------------
------------------------------GEVSNIGRLVEEMETRM---RNFLQEVYFD
KTRDII-NQTRSIQPISENPDK---------------------MALRSVLKN--LSN---
------------------------------------------------------------
------------------------------------------------------------
------------------------------------------------------------
--------------
>SpCAP2_fl
------------MNSEDAALDLLRRLN-PKDISKNLDTILSVAP-------------DLA
DVLLSSVDQPLK-VNT-CSESG---------NQYLLCDFNRDG--DSYRSPWSNKYDPP-
-----------------------LEDGLVSTDRVRKLEVSLNEAIRVYLDLYYEGGVSS-
------------VYLWDQDD-------------------------SYAGAVLIKKASTS-
------------------------------------------NSSG-WDSIHVFECLPTT
ETN---------------------VYDYRLTSTIILFLSSGSEEQSALP-----------
-------------SKALNLSGHLTRQTSQRLPAADDD-----------------------
------------------------------TEIANVGKLVEEMETRM---RNFLQDVYFG
KTKDII-NQTRSIQPVSDAQPND--------------------SALRSVLND--LSI---
------------------------------------------------------------
------------------------------------------------------------
------------------------------------------------------------
--------------
>ShcCAP2_fl
------------MLSEDAALDLLRRLN-PKDISKNLDAILAVAP-------------DLA
DVLLSSVDQPLQ-IGT-CSESG---------NQYLLCDFNRDG--DSYRSPWTNKYDPP-
-----------------------LEDGLVSSDRVRKLELALNEAMRVYLDLYYEGGVSS-
------------VYLWDQDD-------------------------SYAGAVLIKKASSS-
------------------------------------------GTCG-WDSIHVFECLPTS
ETD---------------------VFDYRLTSTIILYLGS-SDRSSSLV-----------
-------------SGALNLSGHLTRQTSQRMPASEQD-----------------------
------------------------------SEVGNIGRLVEEMETRM---RNFLQEVYFD
KTRDII-NQTRSIQPISENPDK---------------------TALRSVLNN--LSN---
------------------------------------------------------------
------------------------------------------------------------
------------------------------------------------------------
--------------
>PhcCAP2_fl
-----------MTDLVDSMLDLMRRLP-PTHVEENVAALVGMCP-------------DYA
DDLLGSVDQPLK-VMV-DRETG---------REYLACDYNRDG--ESYRSPWSNEYDPP-
-----------------------LDDGTVPSAKLRKLEIIANEAFDTYREMYYEGGVSS-
------------VFLWDLEDG------------------------GFAGVVLLKKSLTSS
SPS---------------------------------------EPSGAWDSIHVFEVAERG
R-----------------------QAHYKLTSTIMLSMVNRGVAQKAKDDKIEAKR----
-------------DGEVTLSGSMTRQTEQDHSLQDQN-----------------------
------------------------------SHITNIGRMIEDMEIKM---RNLLQEVYFG
KTRDVV-FELRSLEDLEKARRQ---------------------RELQKELVG--FIKR--
------------------------------------------------------------
------------------------------------------------------------
------------------------------------------------------------
--------------
>PplCAP2_fl
-----------MGDLVDSMLDLMRRLP-PTQVEENVASLVAMCP-------------DYA
DDLLGSVDQPLK-VLT-DRATG---------REYLACDYNRDG--ESYRSPWSNEYDPP-
-----------------------LEDGTVPSLKLRKLEITANEAFDTYREMYYEGGVSS-
------------VFLWDLDDG------------------------GFAGVVLLKKVLNAT
APG---------------------------------------EPSGSWDSIHVFEAAERG
R-----------------------QAHYKLTSTVMLQMTDRAVASGAGAKDKEKEGHEGE
KR-----------AGEVVLSGSMTRQSEADFPLQDQT-----------------------
------------------------------SHISNTGRMVEEMEIKM---RNQLQEVYFG
KTRDIV-FDLRSIDDLEKARRQ---------------------RELQKELVG--FIKR--
------------------------------------------------------------
------------------------------------------------------------
------------------------------------------------------------
--------------
>HtaCAP2_fl
-----------MGDLVDSMLDLLRRLP-PTQIEENVSALVQICP-------------DYA
DDLLGSVDQPLK-LKV-DKATG---------REYLACDYNRDG--ESYRSPWSNEYDPP-
-----------------------LDDGTVPSPKLRKLEIAANEAFDTYREMYFEGGVSS-
------------VFLWDLDDG------------------------GFAGVVLLKKTLNPI
SPS---------------------------------------EPSGSWDSIHVFEAAERG
R-----------------------QAHYKLTSTIMLQLITKR--SDDGIAPSTGKEG---
--------ESWKRDGEVSLSGSMTRQTEQDHSLQDAN-----------------------
------------------------------SHITNTGRMIEEMEIKM---RNLLQEVYFG
KTRDIV-YDLRSTENLEKARRQ---------------------RELQKELVG--FIKR--
------------------------------------------------------------
------------------------------------------------------------
------------------------------------------------------------
--------------
>CpcCAP2_fl
-----------MADLVDSMLDLMRRLP-PTRTEENVATLVDLCP-------------EYA
DDLLGSVDQPLL-VKM-DKATG---------REYLACDYNRDG--ESYRSPWSNDYDPP-
-----------------------IEDGTVPSVKLRKLEIAANEAFDTYRELYFEGGVSS-
------------VYLWDLEDG------------------------GFAGVVLMKKTLTPS
TAN---------------------------------------EPAGSWDSIHVFETAERG
R-----------------------QAHYKLTSTIMLQLTTQSGTEKEKVKEKELKEGGGG
VSEKVKGPDGLKSDGEVTLSGSMTRQTEQDWPIHDAS-----------------------
------------------------------SHITNTGKMIEEMEIKM---RGLLQEVYFG
KTRDIV-YDLRSVDDLEKARRQ---------------------KELQKELVG--FIKR--
------------------------------------------------------------
------------------------------------------------------------
------------------------------------------------------------
--------------
>SccCAP2_fl
-----------MADLVDSMLDLMRRLP-PTRTEENVDALIRICP-------------EYA
DDLLGSVDQPLK-LMH-DRVAG---------RDYLACDYNRDG--DSYRSPWTNEYDPP-
-----------------------LDDGTVPGVKLRKLEVMANEAFDTYREMYYEGGVSS-
------------VYLWDLEDG------------------------GFAGVVLLKKSMTPS
SPS---------------------------------------EPAGSWDSIHVFETAERG
R-----------------------QAHYKLTSTVMLQLTTHKSSESKDEQKEKDKSD---
-------PESWKREGEVTLSGSMTRQTEQDWPLHDSQ-----------------------
------------------------------SHITNTGRMIEEMENKM---RNLLQEVYFG
KTRDIV-YDLRSVDDLEKARKQ---------------------RELQKELVG--FIKR--
------------------------------------------------------------
------------------------------------------------------------
------------------------------------------------------------
--------------
>LabCAP2_fl
-----------MGDLVDSMLDLMRRLP-PTRTEENVDALVRICP-------------DYA
DDLLGSVDQPLQ-LKT-DVATG---------RDYLACDYNRDG--ESYRSPWSNEYDPP-
-----------------------LDDGTVPSPKLRKLEISANEAFDTYREMYFEGGVSS-
------------VYLWDLDDG------------------------GFAGVVLLKKTMAPT
TPF---------------------------------------EPSGSWDSIHVFETAERG
R-----------------------QAHYKLTSTVMLQLVTRKGSEGEGSPPIAADRKGTE
SWKR---------NGEVSLSGSMTRQTEQDWPIHDGS-----------------------
------------------------------SHITNTGKMIEEMEIKM---RNLLQEVYFG
KTRDIV-YDLRSVDDLEKARRQ---------------------KELQKELVG--FIKR--
------------------------------------------------------------
------------------------------------------------------------
------------------------------------------------------------
--------------
>Fnb_bCAP2_fl
--------MADPDQTFDSLLDLLRRLP-PTRVEENVNALCDLAP-------------EYA
DDLLGNVDQPLK-ILV-DEEKG---------REFLGCDYNRDG--DSFRSPWTNNYLPE-
-----------------------SVPGPTPSPRLRELEVQLNAAFDTYREMYFEGGVSS-
------------VYLWDLDDEPQGKEM------------------NFAGVVLVKKSLQSQ
SDIPT-------------------------------------APAGSWDSLHVFECHERG
R-----------------------SAKYKLTSTVMLVLETATLAKADSKGLESSEG----
-------------KGGVNLSGSMTRQAEIDYPLTTPQ-----------------------
------------------------------GHISNIGRMVEDMEIKM---RNLLSAVYFG
KTKDVI-NELRSQSGLEAKSKE---------------------DLLRAELAG--KLGGRK
------------------------------------------------------------
------------------------------------------------------------
------------------------------------------------------------
--------------
>Fnd_bCAP2_fl
--------MADPDQTFDALLDLLRRLP-PTRVEENVNALCDLAP-------------EYA
DDLLGNVDQPLK-VLV-DEEKA---------REFLGCDYNRDG--DSFRSPWTNNYLPE-
-----------------------PVPGPTPSPRLRELEIQLNAAFDTYREMYFEGGVSS-
------------VYLWDLDDEPQGKEM------------------NFAGVVLVKKTLQSQ
SGVPT-------------------------------------APAGSWDSLHVFECHERG
R-----------------------SAKYKLTSTVMLVLETATLAKAENKGLEDSDG----
-------------KGGVTLSGSMTRQAEIDYPLTTPQ-----------------------
------------------------------GHISNIGRIVEDMEIKM---RNLLSAVYFG
KTKDVI-NDLRSQSGLEAKSKE---------------------DLLRAELAG--KLGGRK
------------------------------------------------------------
------------------------------------------------------------
------------------------------------------------------------
--------------
>Fna_bCAP2_fl
--------MADQDQIFDSLLDLLRRLP-PTRVEENVKALCDLAP-------------EYA
DDLLGNVDQPLK-VLV-DEDKG---------REFLGCDYNRDG--DSFRSPWTNNYLPE-
-----------------------PVPGPTPSPPLRELEVQLNAAFDTYREMYFEGGVSS-
------------VYLWDLDDEPQGKEM------------------NFAGVVLVKKSLQSQ
SDVPT-------------------------------------ASGGSWDSLHVFECHERG
R-----------------------SAKYKLTSTVMLVLETATLAKAESKGLEDSEG----
-------------KGGVTLSGSMTRQAEIDYPLTTPQ-----------------------
------------------------------GHISNIGRIVEDMEIKM---RNLLSAVYFG
KTKDVI-NELRSQSGLEAKSKE---------------------DLLRAELAG--KLGGRK
------------------------------------------------------------
------------------------------------------------------------
------------------------------------------------------------
--------------
>Fnd_cCAP2_fl
--------MADPDQTFDALLDLLRRLP-PTRVEENVNALCDLAP-------------EYA
DDLLGNVDQPLK-VLV-DEEKA---------REFLGCDYNRDG--DSFRSPWTNNYLPE-
-----------------------PVPGPTPSPRLRELEIQLNAAFDTYREMYFEGGVSS-
------------VYLWDLDDEPQGKEM------------------NFAGVVLVKKTLQSQ
SGVPT-------------------------------------APAGSWDSLHVFECHERG
R-----------------------SAKYKLTSTVMLVLETATLAKAENKGPEDSDG----
-------------KGGVTLSGSMTRQAEIDYPLTTPQ-----------------------
------------------------------GHISNIGRIVEDMEIKM---RNLLSAVYFG
KTKDVI-NDLRSQSGLEAKSKE---------------------DLLRAELAG--KLGGRK
------------------------------------------------------------
------------------------------------------------------------
------------------------------------------------------------
--------------
>SprCAP2_fl
--------MSNEEDALTASLDLLRRLP-PNRVTENLDKLVEILP-------------DLA
DDLLSSVDQPLK-VQS-DRENGG--------KDYLVCDYNRDG--DSYRSPWTNQYTPP-
-----------------------LSDGTAPSPGLRKLEVAMNDAFDVYRDLYYEGGVSS-
------------VYLWDTEEG------------------------GFAGVVLIKKTTNSD
DSS------------------------------------------ASWDSVHVFESTASS
TSASSSR-----------------TCSYKLTSTVMLYMSKPISSTSSSSSSSTA------
-------------QGDVNLGGSMTRQHEATAPLDSSSTTN-LAR----------------
------------------------------SHIENLGKMVEDMEIKL---RNLLSEVYFS
KTKDIL-GNLRSSNGFGEMNKQ---------------------RALQGELVG--LLKGRK
LAT---------------------------------------------------------
------------------------------------------------------------
------------------------------------------------------------
--------------
>MlpCAP2_fl
-MDEILAQQSTTTSSLDLLLDLMRRLP-PEKIEINLKSLIEILP-------------DLT
DDLLTSIDQPLK-VKR-CQSSG---------RDFLNCDYNRDQ--DSYRSPWTNVYEPD-
-----------------------LAEGTLPSVRLRKLEITLNDAFDKYRELYYEGGASS-
------------VYLWDLDE-------------------------DFAGVVLFKKNIDPS
DQLK-----------------------------------------GTWDSIHVFETTERG
R-----------------------NAQYKLTSTVMLHLVKSNES----------------
-------------LGELSLAGSMTRQHEQTFVLSPPSTSTNLST----------------
------------------------------SHLNNIGKLVEEMEMKM---RSLLKEVYFS
KTKDII-NDLRSIDDLNELKKR---------------------VGVQKELVG--LLRVKG
QGLGS-------------------------------------------------------
------------------------------------------------------------
------------------------------------------------------------
--------------
>PugCAP2_fl
--MDQILAQASDTSELDLLLDLMRRLP-PEKIDSNLQSLLFVLP-------------EYT
DDLLTSIDLPLK-IQV-DPSTG---------REFLNCDYNRDQ--DSYRSPWSNEYDPP-
-----------------------LPDGTSPGPKLRKLEILLNDGFDVYREMYYEGGVSS-
------------VYLWDLDE-------------------------DFAGVVLLKKTIQPS
D-----------------------------------------NLSGTWDSIHVFETTERG
R-----------------------NAHYKLTSTVMLHLVQSHPV----------------
-------------LGNISLAGSMTRQSEQTYPLVTPSTSSSLSP----------------
------------------------------THLPNIGRLIEEMEIKM---RNLLKEVYFS
KTRDVV-NDLRSVNNLGELRQR---------------------MGVQKELVG--LLKVKG
QSIVPKES----------------------------------------------------
------------------------------------------------------------
------------------------------------------------------------
--------------
>MlgCAP2_fl
-------MIDSQDDALSLALDLMRRLP-PRQVTSNLGAVEKALP-------------NEA
DDLASSVDQPLT-LQIDDSKQGAG-------REFVCCEYNRDG--SSWRSWYSNSFHPPL
GPGSDGA----------------ESEPIVPRGALRELELQANDSFETYRKLYYDSGYTS-
------------TYLWDLDAEADASVLPR----------------SFAGVVLFKKEIRPR
RTACLGRN----------------------------------RTCGSWDSIHVFEVTGQG
SGGAAMAPST--------------TAHYKVSSTIMLTLKRQEPTT---------------
-------------LGLVDMSGHLTREGEDTQSVTDAN-----------------------
------------------------------SHIMNIGRLIEEMENKI---RNQLQEIYFG
KTRDIM-DQLRSIEDLEAMRLA---------------------RQVQEELRG--GWER--
------------------------------------------------------------
------------------------------------------------------------
------------------------------------------------------------
--------------
>MrCAP2_fl
----------MSADALSLSLDMMRRLP-PQHVTSNVEALMQVLP-------------NDA
EDLASSVDQPLT-LRVDDSPGGAG-------REFVCCDYNRDG--ESWRSWYTNTFHPPL
-----------------------DGEPIVPVGALRELELQANDAFDTYRKLYYDTGYTS-
------------TYLWDLEGD-DPSKLPT----------------KFAGAVLFKKALQGP
ASDAAK------------------------------------GTGGAWDSIHVFEVHVXX
R-----------------------TAQYKXXSTVMLT-----------------------
------------------------------------------------------------
------------------------------------------------------------
------------------------------------------------------------
------------------------------------------------------------
------------------------------------------------------------
------------------------------------------------------------
--------------
>Um_aCAP2_fl
-----------MTDPLDLSLDLLRRLP-PSKVEQNLESIVKLIP-------------SYA
DDLYSSVDQPLK-VKLDESKQGAS-------REFLCCDYNKDG--NSWRSWISDTYHPPI
PPGADDTVD--------------GESGTRPSAPLRSLELKANDAFETYARLYYDNALSS-
------------VYLWDLDSDPSSLPGATVGGIHAPS--------AFAGVVLLKKSKYCS
CQPCATVQLSQIQIRATDQQHVSSAALFRPRLTIAIGQDRGNGISGAWDSIHVFEATERA
SGGSKSSSSGTGI-----------SASYKLTSTVMLSLIRRDESTEEPTDIQSSSAK---
-------------VGTVEIAGSLTRQSEADYALPDFV-----------------------
------------------------------SHVSNVGRMIEDMEAKM---RNQLQEVYFG
KTRDVV-SHLRSTQSLEKERRA---------------------RDLQKELMG--LWKK--
------------------------------------------------------------
------------------------------------------------------------
------------------------------------------------------------
--------------
>MucCAP2_fl
-----------MSDQFDCALDLMRRLP-PQNVEENLSKLFHLVSP------------DLA
DELLSAIDQPLK-VKR-CAKTG---------KDYLVCDYNRDG--DSYRSPWSNEYEPE-
-----------------------LSDGAVPSPTLRKLEVAANEAFDTYREMYYEGGVSS-
------------VYAFEIDD-------------------------KFAVVVLIKKVGDGA
R-----------------------------------------RMKGAWDSIHVFEVQERG
R-----------------------NAQYKLTSTIMLYMITNNQD----------------
-------------LGNLNLSGSMTRQIEQDFPVDDPA-----------------------
------------------------------AHIANIGRMVEDMEMKM---RNSLQEVYFG
KTKDIV-NDLRSLGSLEESRKQ---------------------AQIQKEIVE--RLNNRK
------------------------------------------------------------
------------------------------------------------------------
------------------------------------------------------------
--------------
>PhbCAP2_fl
-----------MSDPYDCALDLMRRLP-PQNVEENLAKLLDLVSP------------ELA
DDLLSAIDQPLK-VKR-CSKTG---------RDFLVCDYNRDG--DSYRSPWSNEYEPE-
-----------------------LLDGTVPSRTLRKLEVAANEAFDTYREMYYEGGVSS-
------------VYTFDIDD-------------------------KFAVVVLIKKVGDGL
K-----------------------------------------RMKGAWDSIHVFEVQERG
R-----------------------NAHYKLTSTIMLYMLTSSQE----------------
-------------LGTMNLSGSMTRQSEQDYPVDDPA-----------------------
------------------------------AHIVNIGRMVEEMELKM---RNSLQEVYFG
KTKDIV-NDLRSLGSLEETRRQ---------------------AKIQQELVG--RLMERN
AR----------------------------------------------------------
------------------------------------------------------------
------------------------------------------------------------
--------------
>RhaCAP2_fl
-----------MSDQFDCALDLMRRLP-PQNVEDNLAKLFELVHP------------DLA
DELLSSVDQPLK-VKR-CSKSG---------KDYLVCDYNRDG--DSYRSPWSNEYEPE-
-----------------------LLDGAVPSPSLRKLEIAANEAFDTYREMYYEGGVSS-
------------VYAFDMDD-------------------------KFAIVVLIKKVSDGT
R-----------------------------------------RMKGAWDSIHVFEVSERG
R-----------------------NAQYQLTSTVMLYMITNNQD----------------
-------------LGNLNLSGSMTRQVEQDYPVDDPS-----------------------
------------------------------AHIANVGRMVEDMELKM---RNSLQEVYFG
KTKDIV-NDLRSLGSLAESKKQ---------------------AQIQKELVG--RLMERN
K-----------------------------------------------------------
------------------------------------------------------------
------------------------------------------------------------
--------------
>CoCAP2_fl
----------MSEQQLDCALDLMRRLP-PQNIEENLAGLIDLAP-------------SLC
EDLLSSIDQPLK-IAK-DKESG---------RDYLLCDYNRDG--DSYRSPWSNKYDPP-
-----------------------ISDGTTPSAKLRKLEVEANTAFDTYREMYFEGGVSS-
------------VYLWDLPE-------------------------GFAGVILIKKVGDGS
R-----------------------------------------KIKGSWDAIHVVEVTEKS
GG----------------------QSTYKLTSTVMLWLQTSKAG----------------
-------------SGIMNLGGSMTRQAENTVTVTDAA-----------------------
------------------------------PHIANIGHMVEDMELSM---RSTLNEIYFG
KTKDIV-NDLRAVSGLADKKKM---------------------VDMQKEIAN--TLKKRA
AKN---------------------------------------------------------
------------------------------------------------------------
------------------------------------------------------------
--------------
>ShjCAP2_fl
---------MDITDPLSCVMDLMRRLP-PQKIDHTLVDIISLTP-------------EHC
EDILSSVDQPLK-IAR-DVHAD---------RDYLLCDYNRDG--DSYRSPWSNTYDPP-
-----------------------LEDGAMPSESLRKREMEMNTAFDQYREMYYEGGISS-
------------VYLWDMEQ-------------------------GFAGVILIKKTGDVK
L------------------------------------------AGGCWDSIHVIDVVEKP
SAK---------------------VSLYNLTSTVMLWLQTQCES----------------
-------------AGYFNLGGSLTRSRKLELPVGDSGVPITT------------------
------------------------------SHIVNIGRLVEDAENSI---RSTLNEVYFG
TTKNIV-DSLRSIVPSSEEEKR---------------------RRLVQEVHT--ALQNKS
QL----------------------------------------------------------
------------------------------------------------------------
------------------------------------------------------------
--------------
>SmCAP2_fl
---------MDMANPLTSVMDLMRRLP-PQKINHTLVDVISLKP-------------EHC
EDILSSVDQPLK-IAR-DVHAD---------RDYLLCDYNRDG--DSYRSPWSNTYDPP-
-----------------------LEDGAMPSESLRKREIEINTAFDQYREMYYEGGISS-
------------VYLWDMDH-------------------------GFAGVILIKKAGNAK
L------------------------------------------ASGCWDSIHVIDVVERP
SAK---------------------ISLYKLTSTVMLWLQTQRES----------------
-------------AGYFNLGGSLSRFSERELPLGDSGVPITT------------------
------------------------------SHIVNIGRMVEDVENSI---RSTLNEVYFG
TTKNIV-DSLRSIVPASEEEKR---------------------RRLVQEVHT--ALQNKS
QL----------------------------------------------------------
------------------------------------------------------------
------------------------------------------------------------
--------------
>ScmCAP2_fl
-----------MADQLDSALDLMRRLP-PQKIDKSLQDLIELVP-------------DLC
EDLLSSVDQPLR-IAK-DTKSG---------KDYLLGDYNRDG--DSYRSPWSNSYEPP-
-----------------------LEDGSLPSDRVRALEVEANKAFEVYREMYYDGGVSS-
------------VYLWDLDS-------------------------GFAGAVLIKKAGDIK
S------------------------------------------ATGCWDSIHVIEVEEKG
NGR---------------------NARYKLTSTIMLWLDTQNSE----------------
-------------TGSFNLGGSLTRMTEKEVSLTEAN-----------------------
------------------------------NHIVNIGRLVEDMENSI---RKQLNDVYFG
TSKNLI-DSLRSGLSKNVEDQQ---------------------RKLCQDVKI--AIQNKN
QGNAS-------------------------------------------------------
------------------------------------------------------------
------------------------------------------------------------
--------------
>BfCAP2_fl
--------MATLDQQLDCALDLMRRLP-PQQIEKNLSDLIDLVP-------------TLC
EDLLSSVDQPLK-IAR-DKQVG---------KDYLLCDYNRDG--DSYR-----------
---------------------------------------------------YFEGGVSS-
------------VYLWDLDH-------------------------GFAGVILIKKAGDGS
K-----------------------------------------KIKGCWDSIHVIEVQEKS
SGR---------------------SAHYKLTSTAMLWLQTNKQG----------------
-------------SGTMNLGGSLTRQMESDSNVNESS-----------------------
------------------------------PHIANIGKMVEDMENKI---RNTLNEIYFG
KTKDIV-NSLRSVVPLPDQKQQ---------------------ALLRQDLAQ--ALKKRA
GADS--------------------------------------------------------
------------------------------------------------------------
------------------------------------------------------------
--------------
>PtmCAP2_fl
----------MTEQQLDCALDLMRRLP-PQQIEKNLSDLIDLVP-------------SLC
EDLLSSVDQPLK-IAR-DKLVG---------KDYLLCDYNRDG--DSYRSPWSNKYDPS-
-----------------------LEDGAMPSARLRKLEIEANAAFDQYRDLYFEGGVSS-
------------VYLWDLDH-------------------------GFAGVILIKKAGDGS
K-----------------------------------------KIKGCWDSIHVVEVQEKS
SGR---------------------SAHYKLTSTAMLWLQTNKEG----------------
-------------SGTMNLGGSLTRQVEKDEAVSDAS-----------------------
------------------------------PHIANIGRLVEDMENKI---RNTLNDIYFG
KTKDIV-NGLRSLQSASDKCRQ---------------------DALRSDL----------
------------------------------------------------------------
------------------------------------------------------------
------------------------------------------------------------
--------------
>Ol_aCAP2_fl
----------MNDQQLDCALDLMRRLP-PQQIEKNLSDLIDLVP-------------SLC
EDLLSSVDQPLK-IAR-DKVVG---------KDYLLCDYNRDG--DSYRSPWSNKYEPP-
-----------------------IEDGAMPSARLRKLEVEANNAFDQYRDLYFEGGVSS-
------------VYLWDLDH-------------------------GFAGVILIKKAGDGS
K-----------------------------------------KIKGCWDSIHVVEVQEKS
SGR---------------------TAHYKLTSTVMLWLQTTKTG----------------
-------------SGTMNLGGSLTRQMEKDETVGESS-----------------------
------------------------------SHIANIGRLVEDMENKI---RSTLNEIYFG
KTKDIV-NGLRSVQTQADKQQK---------------------DALRNDLVE--ALR-RK
QP----------------------------------------------------------
------------------------------------------------------------
------------------------------------------------------------
--------------
>Ol_bCAP2_fl
----------MNDQQLDCALDLMRRLP-PQQIEKNLSDLIDL------------------
------------------------------------------------RSPWSNKYEPP-
-----------------------IEDGAMPSARLRKLEVEANNAFDQYRDLYFEGGVSS-
------------VYLWDLDH-------------------------GFAGVILIKKAGDGS
K-----------------------------------------KIKGCWDSIHVVEVQEKS
SGR---------------------TAHYKLTSTVMLWLQTTKTG----------------
-------------SGTMNLGGSLTRQMEKDETVGESS-----------------------
------------------------------SHIANIGRLVEDMENKI---RSTLNEIYFG
KTKDIV-NGLRSVQTQADKQQK---------------------DALRNDLVE--ALR-RK
QP----------------------------------------------------------
------------------------------------------------------------
------------------------------------------------------------
--------------
>GaCAP2_fl
----------MNDQQLDCALDLMRRLP-PQQIEKNLSDLIDLVP-------------SLC
EDLLSSVDQPLK-IAR-DKVVG---------KDYLLCDYNRDG--DSYRSPWSNKYEPP-
-----------------------IEDGAMPSARLRKLEVEANNAFDQYRDLYFEGGVSS-
------------VYLWDLDH-------------------------GFAGVILIKKAGDGS
K-----------------------------------------KIKGCWDSIHVVEVQEKS
SGR---------------------TAHYKLTSTVMLWLQTTKTG----------------
-------------SGTMNLGGSLTRQMEKDETVGESS-----------------------
------------------------------PHIANIGRLVEDMENKI---RSTLNEIYFG
KTKDIV-NGLRSVPNLADKLKQ---------------------EALKVDLME--ALK-RK
HTS---------------------------------------------------------
------------------------------------------------------------
------------------------------------------------------------
--------------
>OrnCAP2_fl
----------MNDQQLDCALDLMRRLP-PQQIEKNLSDLIDLVP-------------SLC
EDLLSSVDQPLK-IAR-DKVVG---------KDYLLCDYNRDG--DSYRSPWSNKYEPP-
-----------------------IEDGAMPSARLRKLEVEANNAFDQYRDLYFEGGVSS-
------------VYLWDLDH-------------------------GFAGVILIKKAGDGS
K-----------------------------------------KIKGCWDSIHVVEVQEKS
SGR---------------------TAHYKLTSTVMLWLQTTKTG----------------
-------------SGTMNLGGSLTRQMEKDETVGESS-----------------------
------------------------------PHIANIGRLVEDMENKI---RSTLNEIYFG
KTKDIV-NGLRSVQTLADKSKQ---------------------EALKVDLME--ALK-RK
HNS---------------------------------------------------------
------------------------------------------------------------
------------------------------------------------------------
--------------
>TarCAP2_fl
----------MTEKQLDCALDLMRRLP-PQQIEKNLSDLIDLVP-------------GLC
EDLLSSVDQPLK-IAR-DKVVE---------KDYLLCDYNRDG--DSYRSPWSNKYDPP-
-----------------------IEDGAMPSDRLRKLEIEANNAFDQYRDLYFEGGVSS-
------------VYLWDLDH-------------------------GFAGVILIKKAGDGS
K-----------------------------------------KIKGCWDSIHVVEVQEKS
SGR---------------------SAHYKLTSTVMLWLQTTKSG----------------
-------------SGTMNLGGSLTRQMEKDDTVGESS-----------------------
------------------------------PHIANIGRLVEDMENKI---RSTLNEIYFG
KTKDIV-NSLRSVQALQDKSKQ---------------------EALRVDLVD--ALR-RK
QNP---------------------------------------------------------
------------------------------------------------------------
------------------------------------------------------------
--------------
>TnCAP2_fl
----------MTEQQLDCALDLMRRLP-PQQIEKNLSDLIDLVP-------------SLC
EDLLSSVDQPLK-IAR-DKVVG---------KDYLLCDYNRDG--DSYRSPWSNKYDPP-
-----------------------IEDGAMPSARLRKLEIEANNAFDQYRDLYFEGGVSS-
------------VYLWDLDH-------------------------GFAGVILIKKAGDGS
K-----------------------------------------KNKGCWDSIHVVEVQEKS
SGR---------------------SAHYKLTSTVMLWLQTTKTG----------------
-------------SGTMNLGGSLTRQTEKDETVGESS-----------------------
------------------------------PHIANIGRLVEDMENKI---RSTLNEIYFG
KTKDIV-NGLRSVQSLPDKSKQ---------------------EALRVDLVD--AIR-RK
QNT---------------------------------------------------------
------------------------------------------------------------
------------------------------------------------------------
--------------
>SasCAP2_fl
----------MNDQQLDCALDLMRRLP-PQQIEKNLSDLIDLVP-------------SLC
EDLLSSVDQPLK-IAR-DKVVG---------KDYLLCDYNRDG--DSYRSPWSNKYEPP-
-----------------------IDDGAMPSARLRKLEVEANNAFDQYRDLYFEGGVSS-
------------VYLWDLDH-------------------------GFAGVILIKKAGDGS
K-----------------------------------------KIKGCWDSIHVVEVQEKS
SGR---------------------TAHYKLTSTVMLWLQTTKAG----------------
-------------SGTMNLGGSLTRQMEKDETVGESS-----------------------
------------------------------PHIANIGRLVEDMENKI---RSTLNEIYFG
KTKDIV-NGLRSVQTLADKSKQ---------------------EALKNDLME--ALK-RK
QQS---------------------------------------------------------
------------------------------------------------------------
------------------------------------------------------------
--------------
>BrCAP2_fl
----------MNEQQLDCALDLMRRLP-PQQIEKNLSDLIDLVP-------------SLC
EDLLSSVDQPLK-IAR-DKVVG---------KDYLLCDYNRDG--DSYRSPWSNKYEPP-
-----------------------IDDGAMPSARLRKLEVEANNAFDQYRDLYFEGGVSS-
------------VYLWDLDH-------------------------GFAGVILIKKAGDGS
K-----------------------------------------KIKGCWDSIHVVEVQEKS
SGR---------------------TAHYKLTSTVMLWLQTTKTG----------------
-------------SGTMNLGGSLTRQMEKDETVSESS-----------------------
------------------------------PHIANIGRLVEEMENKI---RSTLNEIYFG
KTKDIV-NGLRSVQPLADKTKQ---------------------EALKNDLIQ--ALSQRK
QQS---------------------------------------------------------
------------------------------------------------------------
------------------------------------------------------------
--------------
>OraCAP2_fl
----------MSDQQLDCALDLMRRLP-PQQIEKNLSDLIDLVP-------------SLC
EDLLSSVDQPLK-IAR-DKVVG---------KDYLLCDYNRDG--DSYRSPWSNKYDPP-
-----------------------LEDGAMPSARLRKLEVEANNAFDQYRDLYFEGGVSS-
------------VYLWDLDH-------------------------GFAGVILIKKAGDGS
K-----------------------------------------KIKGCWDSIHVVEVQEKS
SGR---------------------TAHYKLTSTVMLWLQTNKTG----------------
-------------SGTMNLGGSLTRQMEKDEAVSDSS-----------------------
------------------------------PHIANIGRLVEDMENKI---RSTLNEIYFG
KTKDIV-NGLRSVQTFADKSKQ---------------------EALKNDLVE--ALK-RK
QQS---------------------------------------------------------
------------------------------------------------------------
------------------------------------------------------------
--------------
>CvpCAP2_fl
----------MSDQQLDCALDLMRRLP-PQQIEKNLSDLIDLVP-------------SLC
EDLLSSVDQPLK-IAR-DKMVG---------KDYLLCDYNRDG--DSYRSPWSNKYDPP-
-----------------------LEDGAMPSARLRKLEVEANNAFDQYRDLYFEGGVSS-
------------VYLWDLDH-------------------------GFAGVILIKKAGDGS
K-----------------------------------------KIKGCWDSIHVVEVQEKS
SGR---------------------TAHYKLTSTVMLWLQTNKSG----------------
-------------SGTMNLGGSLTRQMEKDETVSDCS-----------------------
------------------------------PHIANIGRLVEDMENKI---RSTLNEIYFG
KTKDIV-NGLRSVQTFADKSKQ---------------------EALKNDLVE--ALK-RK
QQC---------------------------------------------------------
------------------------------------------------------------
------------------------------------------------------------
--------------
>MmCAP2_fl
----------MSDQQLDCALDLMRRLP-PQQIEKNLSDLIDLVP-------------SLC
EDLLSSVDQPLK-IAR-DKVVG---------KDYLLCDYNRDG--DSYRSPWSNKYDPP-
-----------------------LEDGAMPSARLRKLEVEANNAFDQYRDLYFEGGVSS-
------------VYLWDLDH-------------------------GFAGVILIKKAGDGS
K-----------------------------------------KIKGCWDSIHVVEVQEKS
SGR---------------------TAHYKLTSTVMLWLQTNKSG----------------
-------------SGTMNLGGSLTRQMEKDETVSDCS-----------------------
------------------------------PHIANIGRLVEDMENKI---RSTLNEIYFG
KTKDIV-NGLRSVQTFADKSKQ---------------------EALKNDLVE--ALK-RK
QQC---------------------------------------------------------
------------------------------------------------------------
------------------------------------------------------------
--------------
>Mm_aCAP2_fl
----------MSDQQLDCALDLMRRLP-PQQIEKNLSDLIDLVP-------------SLC
EDLLSSVDQPLK-IAR-DKVVG---------KDYLLCDYNRDG--DSYRSPWSNKYDPP-
-----------------------LEDGAMPSARLRKLEVEANNAFDQYRDLYFEGGVSS-
------------VYLWDLDH-------------------------GFAGVILIKKAGDGS
K-----------------------------------------KIKGCWDSIHVVEVQEKS
SGR---------------------TAHYKLTSTVMLWLQTNKSG----------------
-------------SGTMNLGGSLTRQMEKDETVSDCS-----------------------
------------------------------PHIANIGRLVEDMENKI---RSTLNEIYFG
KTKDIV-NGLRSVQTFADKSKQ---------------------EALKNDLVE--ALK-RK
QQC---------------------------------------------------------
------------------------------------------------------------
------------------------------------------------------------
--------------
>RnCAP2_fl
----------MSDQQLDCALDLMRRLP-PQQIEKNLSDLIDLVP-------------SLC
EDLLSSVDQPLK-IAR-DKVVG---------KDYLLCDYNRDG--DSYRSPWSNKYDPP-
-----------------------LEDGAMPSARLRKLEVEANNAFDQYRDLYFEGGVSS-
------------VYLWDLDH-------------------------GFAGVILIKKAGDGS
K-----------------------------------------KIKGCWDSIHVVEVQEKS
SGR---------------------TAHYKLTSTVMLWLQTNKSG----------------
-------------SGTMNLGGSLTRQMEKDETVSDCS-----------------------
------------------------------PHIANIGRLVEDMENKI---RSTLNEIYFG
KTKDIV-NGLRSVQTFADKSKQ---------------------EALKNDLVE--ALK-RK
QQC---------------------------------------------------------
------------------------------------------------------------
------------------------------------------------------------
--------------
>Rn_aCAP2_fl
----------MSDQQLDCALDLMRRLP-PQQIEKNLSDLIDLVP-------------SLC
EDLLSSVDQPLK-IAR-DKVVG---------KDYLLCDYNRDG--DSYRSPWSNKYDPP-
-----------------------LEDGAMPSARLRKLEVEANNAFDQYRDLYFEGGVSS-
------------VYLWDLDH-------------------------GFAGVILIKKAGDGS
K-----------------------------------------KIKGCWDSIHVVEVQEKS
SGR---------------------TAHYKLTSTVMLWLQTNKSG----------------
-------------SGTMNLGGSLTRQMEKDETVSDCS-----------------------
------------------------------PHIANIGRLVEDMENKI---RSTLNEIYFG
KTKDIV-NGLRSVQTFADKSKQ---------------------EALKNDLVE--ALK-RK
QQC---------------------------------------------------------
------------------------------------------------------------
------------------------------------------------------------
--------------
>MamCAP2_fl
----------MSDQQLDCALDLMRRLP-PQQIEKNLSDLIDLVP-------------SLC
EDLLSSVDQPLK-IAR-DKVVG---------KDYLLCDYNRDG--DSYRSPWSNKYDPP-
-----------------------LEDGAMPSARLRKLEVEANNAFDQYRDLYFEGGVSS-
------------VYLWDLDH-------------------------GFAGVILIKKAGDGS
K-----------------------------------------KIKGCWDSIHVVEVQEKS
SGR---------------------TAHYKLTSTVMLWLQTNKSG----------------
-------------SGTMNLGGSLTRQMEKDETVGDCS-----------------------
------------------------------PHIANIGRLVEDMENKI---RSTLNEIYFG
KTKDIV-NGLRSVQTFADKSKQ---------------------EALKNDLVE--ALK-RK
QQC---------------------------------------------------------
------------------------------------------------------------
------------------------------------------------------------
--------------
>MfCAP2_fl
----------MSDQQLDCALDLMRRLP-PQQIEKNLSDLIDLVP-------------SLC
EDLLSSVDQPLK-IAR-DKVVG---------KDYLLCDYNRDG--DSYRSPWSNKYDPP-
-----------------------LEDGAMPSARLRKLEVEANNAFDQYRDLYFEGGVSS-
------------VYLWDLDH-------------------------GFAGVILIKKAGDGS
K-----------------------------------------KIKGCWDSIHVVEVQEKS
SGR---------------------TAHYKLTSTVMLWLQTNKSG----------------
-------------SGTMNLGGSLTRQMEKDETVGDCS-----------------------
------------------------------PHIANIGRLVEDMENKI---RSTLNEIYFG
KTKDIV-NGLRSVQTFADKSKQ---------------------EALKNDLVE--ALK-RK
QQC---------------------------------------------------------
------------------------------------------------------------
------------------------------------------------------------
--------------
>HsCAP2_fl
----------MSDQQLDCALDLMRRLP-PQQIEKNLSDLIDLVP-------------SLC
EDLLSSVDQPLK-IAR-DKVVG---------KDYLLCDYNRDG--DSYRSPWSNKYDPP-
-----------------------LEDGAMPSARLRKLEVEANNAFDQYRDLYFEGGVSS-
------------VYLWDLDH-------------------------GFAGVILIKKAGDGS
K-----------------------------------------KIKGCWDSIHVVEVQEKS
SGR---------------------TAHYKLTSTVMLWLQTNKSG----------------
-------------SGTMNLGGSLTRQMEKDETVSDCS-----------------------
------------------------------PHIANIGRLVEDMENKI---RSTLNEIYFG
KTKDIV-NGLRSVQTFADKSKQ---------------------EALKNDLVE--ALK-RK
QQC---------------------------------------------------------
------------------------------------------------------------
------------------------------------------------------------
--------------
>GggCAP2_fl
----------MSDQQLDCALDLMRRLP-PQQIEKNLSDLIDLVP-------------SLC
EDLLSSVDQPLK-IAR-DKVVG---------KDYLLCDYNRDG--DSYRSPWSNKYDPP-
-----------------------LEDGAMPSARLRKLEVEANNAFDQYRDLYFEGGVSS-
------------VYLWDLDH-------------------------GFAGVILIKKAGDGS
K-----------------------------------------KIKGCWDSIHVVEVQEKS
SGR---------------------TAHYKLTSTVMLWLQTNKSG----------------
-------------SGTMNLGGSLTRQMEKDETVSDCS-----------------------
------------------------------PHIANIGRLVEDMENKI---RSTLNEIYFG
KTKDIV-NGLRSVQTFADKSKQ---------------------EALKNDLVE--ALK-RK
QQC---------------------------------------------------------
------------------------------------------------------------
------------------------------------------------------------
--------------
>PatCAP2_fl
----------MSDQQLDCALDLMRRLP-PQQIEKNLSDLIDLVP-------------SLC
EDLLSSVDQPLK-IAR-DKVVG---------KDYLLCDYNRDG--DSYRSPWSNKYDPP-
-----------------------LEDGAMPSARLRKLEVEANNAFDQYRDLYFEGGVSS-
------------VYLWDLDH-------------------------GFAGVILIKKAGDGS
K-----------------------------------------KIKGCWDSIHVVEVQEKS
SGR---------------------TAHYKLTSTVMLWLQTNKSG----------------
-------------SGTMNLGGSLTRQMEKDETVSDCS-----------------------
------------------------------PHIANIGRLVEDMENKI---RSTLNEIYFG
KTKDIV-NGLRSVQTFADKSKQ---------------------EALKNDLVE--ALK-RK
QQC---------------------------------------------------------
------------------------------------------------------------
------------------------------------------------------------
--------------
>PnaCAP2_fl
----------MSDQQLDCALDLMRRLP-PQQIEKNLSDLIDLVP-------------SLC
EDLLSSVDQPLK-IAR-DKVVG---------KDYLLCDYNRDG--DSYRSPWSNKYDPP-
-----------------------LEDGAMPSARLRKLEVEANNAFDQYRDLYFEGGVSS-
------------VYLWDLDH-------------------------GFAGVILIKKAGDGS
K-----------------------------------------KIKGCWDSIHVVEVQEKS
SGR---------------------TAHYKLTSTVMLWLQTNKSG----------------
-------------SGTMNLGGSLTRQMEKDETVSDCS-----------------------
------------------------------PHIANIGRLVEDMENKI---RSTLNEIYFG
KTKDIV-NGLRSVQTFADKSKQ---------------------EALKNDLVE--ALK-RK
QQC---------------------------------------------------------
------------------------------------------------------------
------------------------------------------------------------
--------------
>CafCAP2_fl
----------MSDQQLDCALDLMRRLP-PQQIEKNLSDLIDLVP-------------SLC
EDLLSSVDQPLK-IAR-DKVVG---------KDYLLCDYNRDG--DSYRSPWSNKYDPP-
-----------------------LEDGAMPSARLRKLEVEANNAFDQYRDLYFEGGVSS-
------------VYLWDLDH-------------------------GFAGVILIKKAGDGS
K-----------------------------------------KIKGCWDSIHVVEVQEKS
SGR---------------------TAHYKLTSTVMLWLQTNKSG----------------
-------------SGTMNLGGSLTRQMEKDETVSDCS-----------------------
------------------------------PHIANIGRLVEDMENKI---RSTLNEIYFG
KTKDIV-NGLRSVQTFADKSKQ---------------------EALKNDLVE--ALK-RK
QQC---------------------------------------------------------
------------------------------------------------------------
------------------------------------------------------------
--------------
>BtCAP2_fl
----------MSDQQLDCALDLMRRLP-PQQIEKNLSDLIDLVP-------------SLC
EDLLSSVDQPLK-IAR-DKVVG---------KDYLLCDYNRDG--DSYRSPWSNKYDPP-
-----------------------LEDGAMPSARLRKLEVEANNAFDQYRDLYFEGGVSS-
------------VYLWDLDH-------------------------GFAGVILIKKAGDGS
K-----------------------------------------KIKGCWDSIHVVEVQEKS
SGR---------------------TAHYKLTSTVMLWLQTNKSG----------------
-------------SGTMNLGGSLTRQMEKDETVSDCS-----------------------
------------------------------PHIANIGRLVEDMENKI---RSTLNEIYFG
KTKDIV-NGLRSVQTFADKSKQ---------------------EALKNDLVE--ALK-RK
QQC---------------------------------------------------------
------------------------------------------------------------
------------------------------------------------------------
--------------
>SsCAP2_fl
----------MGDQQLDCALDLMRRLP-PQQIEKNLSDLIDLVP-------------SLC
EDLLSSVDQPLK-IAR-DKVVG---------KDYLLCDYNRDG--DSYRSPWSNKYDPP-
-----------------------LEDGAMPSARLRKLEVEANNAFDQYRDLYFEGGVSS-
------------VYLWDLDH-------------------------GFAGVILIKKAGDGS
K-----------------------------------------KIKGCWDSIHVVEVQEKS
SGR---------------------TAHYKLTSTVMLWLQTNKSG----------------
-------------SGTMNLGGSLTRQMEKDETVSDCS-----------------------
------------------------------PHIANIGRLVEDMENKI---RSTLNEIYFG
KTKDIV-NGLRSVQTFADKSKQ---------------------EALKNDLVE--ALK-RK
QQC---------------------------------------------------------
------------------------------------------------------------
------------------------------------------------------------
--------------
>EqcCAP2_fl
----------MSDQQLDCALDLMRRLP-PQQIEKNLSDLIDLVP-------------SLC
EDLLSSVDQPLK-IAR-DKVVG---------KDYLLCDYNRDG--DSYRSPWSNKYDPP-
-----------------------LEDGAMPSARLRKLEVEANNAFDQYRDLYFEGGVSS-
------------VYLWDLDH-------------------------GFAGVILIKKAGDGS
K-----------------------------------------KIKGCWDSIHVVEVQEKS
SGR---------------------TAHYKLTSTVMLWLQTNKSG----------------
-------------SGTMNLGGSLTRQMEKDETVSDCS-----------------------
------------------------------PHIANIGRLVEDMENKI---RSTLNEIYFG
KTKDIV-NGLRSVQTFADKSKQ---------------------EALKNDLVE--ALK-RK
QQC---------------------------------------------------------
------------------------------------------------------------
------------------------------------------------------------
--------------
>MdCAP2_fl
----------MSDQQLDCALDLMRRLP-PQQIEKNLSDLIDLVP-------------SLC
EDLLSSVDQPLK-IAR-DKVVG---------KDYLLCDYNRDG--DSYRSPWSNRYDPP-
-----------------------LEDGAMPSARLRKLEVEANNAFDQYRDLYFEGGVSS-
------------VYLWDLDH-------------------------GFAGVILIKKAGDGS
K-----------------------------------------KIKGCWDSIHVVEVQEKS
SGR---------------------TAHYKLTSTVMLWLQTNKSG----------------
-------------SGTMNLGGSLTRQMEKDETVCDSS-----------------------
------------------------------PHIANIGRLVEDMENKI---RSTLNEIYFG
KTKDIV-NGLRSVQTFADKSKQ---------------------EALKNDLVE--ALK-RK
QQS---------------------------------------------------------
------------------------------------------------------------
------------------------------------------------------------
--------------
>GgCAP2_fl
----------MSDQQLDCALDLMRRLP-PQQIEKNLSDLIDLVP-------------SLC
EDLLSSVDQPLK-IAR-DKVVG---------KDYLLCDYNRDG--DSYRSPWSNKYDPP-
-----------------------LEDGAMPSARLRKLEVEANNAFDQYRDLYFEGGVSS-
------------VYLWDLDH-------------------------GFAGVILIKKAGDGS
K-----------------------------------------KIKGCWDSIHVVEVQEKS
SGR---------------------TAHYKLTSTVMLWLQTNKTG----------------
-------------SGTMNLGGSLTRQMEKDETVSDSS-----------------------
------------------------------PHIANIGRLVEDMENKI---RSTLNEIYFG
KTKDIV-NGLRSVQTFADKSKQ---------------------EALKNDLVE--ALK-RK
QQS---------------------------------------------------------
------------------------------------------------------------
------------------------------------------------------------
--------------
>TagCAP2_fl
----------MSDQQLDCALDLMRRLP-PQQIEKNLSDLIDLVP-------------SLC
EDLLSSVDQPLK-IAR-DKVVG---------KDYLLCDYNRDG--DSYRSPWSNKYDPP-
-----------------------LEDGAMPSARLRKLEVEANNAFDQYRDLYFEGGVSS-
------------VYLWDLDH-------------------------GFAGVILIKKAGDGS
K-----------------------------------------KIKGCWDSIHVVEVQEKS
SGR---------------------TAHYKLTSTVMLWLQTNKTG----------------
-------------SGTMNLGGSLTRQMEKDETVSDSS-----------------------
------------------------------PHIANIGRLVEDMENKI---RSTLNEIYFG
KTKDIV-NGLRSVQTFADKSKQ---------------------EALKNDLVE--ALK-RK
QQS---------------------------------------------------------
------------------------------------------------------------
------------------------------------------------------------
--------------
>AocCAP2_fl
----------MSDQQLDCALDLMRRLP-PQQIEKNLSDLIDLVP-------------SLC
EDLLSSVDQPLK-IAR-DKVVG---------KDYLLCDYNRDG--DSYR-----------
------------------------------------------------------------
------------------------------------------------------------
------------------------------------------------------------
------------------------------------------------------------
------------------------------------------------------------
------------------------------------------------------------
------------------------------------------------------------
------------------------------------------------------------
------------------------------------------------------------
------------------------------------------------------------
--------------
>XtCAP2_fl
----------MTEQQLDCALDLMRRLP-PQQIEKNLSDLIDLVP-------------SLC
EDLLSSVDQPLK-IAR-DKVVG---------KDYLLCDYNRDG--DSYRSPWSNKYDPP-
-----------------------LEDGAMPSARLRKLEVEANNAFDQYRDLYFEGGVSS-
------------VYLWDLDH-------------------------GFAGVILIKKAGDGS
K-----------------------------------------KIKGCWDSIHVVEVQEKS
SGR---------------------TAHYKLTSTVMLWLQTNKTG----------------
-------------SGTMNLGGSLTRQMEKDETVSDSS-----------------------
------------------------------PHIANIGRLVEDMENKI---RSTLNEIYFG
KTKDIV-NGLRSVQSFADKSKQ---------------------EALKNDLVE--ALK-RK
QQS---------------------------------------------------------
------------------------------------------------------------
------------------------------------------------------------
--------------
>XlCAP2_fl
----------MTEQQLDCALDLMRRLP-PQQIEKNLSDLIDLVP-------------SLC
EDLLSSVDQPLK-IAR-DKVLG---------KDYLLCDYNRDG--DSYRSPWSNKYDPP-
-----------------------LEDGAMPSARLRKLEVEANNAFDQYRDLYYEGGVSS-
------------VYLWDLDH-------------------------GFAGVILIKKAGDGS
K-----------------------------------------KIKGCWDSIHVVEVQEKS
SGR---------------------TAHYKLTSTVMLWLQTNKTG----------------
-------------SGTMNLGGSLTRQMEKDETVSDSS-----------------------
------------------------------PHIANIGRLVEDMENKI---RSTLNEIYFG
KTKDIV-NGLRSVQSFADKSKQ---------------------EALKNDLVE--ALK-RK
QQS---------------------------------------------------------
------------------------------------------------------------
------------------------------------------------------------
--------------
>CisCAP2_fl
----------MFDLQLDYALDLMRRLP-PQKVEKNLSDLIDLVP-------------ELC
EDLLSSVDQPLR-VLR-DKQTG---------KDYLLCDYNRDG--DSYRSPWSNTYDPP-
-----------------------LSDGAKPSDRLRDIEVSANSAFDSYRELYYEGGISS-
------------VYMWDLDH-------------------------GFAGAILIKKVGDSS
P-----------------------------------------KIKGCWDSIHVIEVVEKS
GGR---------------------NAHYKLTSTVMLWLQTSKAA----------------
-------------SGTMNLGGSLTRQVEKDTAVNDGN-----------------------
------------------------------SHIANIGKLVEEMENKM---RNTLNEIYFG
KTRDIV-QDLRSLTPASEKDKR---------------------QVVANELKS--KFGK--
------------------------------------------------------------
------------------------------------------------------------
------------------------------------------------------------
--------------
>CiCAP2_fl
----------MTDLQLDYALDLMRRLP-PQQVEKNLSDLIDLVP-------------ELC
EDLLSSVDQPLR-VLR-DKQTG---------KDYLLCDYNRDG--DSYRSPWSNKYDPP-
-----------------------LSDGAKPSDSLRDIEVSANSAFDSYREMYFEGGISS-
------------VYMWDLDH-------------------------GFAGAILIKKVGDSS
P-----------------------------------------KIKGCWDSIHVIEVVEKS
GGR---------------------NAHYKLTSTVMLWLQTSKAA----------------
-------------SGTMNLGGSLTRQVEKDSSLNEGSN----------------------
------------------------------SHIANIGRLVEEMENKM---RHTLNEIYFG
KTRDIV-QELRSLTCASEKDKR---------------------QTVANELKN--KFGK--
------------------------------------------------------------
------------------------------------------------------------
------------------------------------------------------------
--------------
>StpCAP2_fl
----------MTERQLDCALDLMRRLP-PQEIEKNLSNLIDLVP-------------ELC
EDLLSSVDQPLK-IAR-DREQG---------KDYLLCEYNRDA--DSYRSPWSNTYDPP-
-----------------------LESGAIPSDNVRKLEVEANLAFDQYRELYFEGGVSS-
------------VYLWDLAH-------------------------GFAGVILIKKAGDGS
K-----------------------------------------KIKGCWDSIHVVEVQEKA
QGR---------------------SAHYKLTSTVMLWLQTTKSG----------------
-------------SGTVNLGGSLTRQVEIDMTVSSGQ-----------------------
------------------------------SHIANIGTMVEDMENKI---RNTLNQIYFG
KTKDIV-NSLRSVQSSAAVDKQ---------------------KKLNQELFQ--ALKAKD
RN----------------------------------------------------------
------------------------------------------------------------
------------------------------------------------------------
--------------
>SckCAP2_fl
----------MTDQQLDCALDLMRRLP-PQQIEKNLSDLIDLVP-------------DLC
EDLLSSVDQPLK-IAR-DKTVG---------KDYLLCDYNRDG--DSYRSPWSNMYDPP-
-----------------------LEDGAMPSERLRKLEVEANSAFDQYREMYFEGGVSS-
------------VYLWDLDH-------------------------GFAGVILIKKAGDGS
K-----------------------------------------KIQGCWDSIHVVEVSEKP
SGR---------------------SAHYKLTSTAMLWLQTNKSG----------------
-------------SGIMNLGGSLTRQVEQDTNVSDAT-----------------------
------------------------------PHIVNIGKMVEDMENKI---RNTLNEIYFG
KTRDIV-GSLRSYATLESEASR---------------------KQFQQDLAS--ALNQRG
GGN---------------------------------------------------------
------------------------------------------------------------
------------------------------------------------------------
--------------
>HerCAP2_fl
--------MSQVDQLLDSALDLMRRLP-PQKIDKNLSDLIDLVP-------------NLC
EDLLSAVDQPLQ-IMR-DKEVG---------KDFLLCDYNRDG--DSYRSPWTNQYQPP-
-----------------------IDDGAVPSERLRKLEIEANSAFDQYRDMYYEGGVSS-
------------VYLWDLDH-------------------------GFAGVILIKKAGDGS
N-----------------------------------------KIKGCWDSIHVVEVQEKS
SGR---------------------AAHYKLTSTAMLWLQTSKSG----------------
-------------SGTMNLGGSLTRQAESDFNVGEAS-----------------------
------------------------------PHIANIGRMVEEMENKI---RNTLNDIYFG
KTKDIV-NGLRSTQSAEEQSKK---------------------KMLQSELAG--ALNKRA
QTSN--------------------------------------------------------
------------------------------------------------------------
------------------------------------------------------------
--------------
>CptCAP2_fl
-----------MDQQLDCALDLMRRLP-PQQIEKNLSDLIDLVP-------------DLC
EDLLSSVDQPLK-IAR-DEEAG---------KDYLLCDYNRDG--DSYRSPWSNKYDPP-
-----------------------LDDGAIPSARLRKLEVQANQAFDQYREMYFEGGISS-
------------VYLWDLDH-------------------------GFAGVILIKKAGDGS
K-----------------------------------------KIKGCWDSIHVIEVQEK-
-AR---------------------ASHYKLTSTVMLWLQTTKSG----------------
-------------SGTMNLGGSLTRQSSTDRPTPEMQ-----------------------
------------------------------SHIVNIGQLIEEMENMM---RSTLNEIYFG
KTRDVV-NDLRMLMSQSDQSKQ---------------------KDLRAEMES--ALKSRQ
KLN---------------------------------------------------------
------------------------------------------------------------
------------------------------------------------------------
--------------
>ApcCAP2_fl
----------MTEQQIDCALDLMRRLP-PQQIEKNLCDLIDLVP-------------SLC
EDLLSSVDQPLK-IVR-DKLVG---------KDYLLCDYNRDG--DSYRSPWSNSYDPP-
-----------------------LEDGTMPSESLRKLEIEANNAFDQYREMYFEGGVSS-
------------VYLWDLSH-------------------------GFAGVILIKKAGDGS
Q-----------------------------------------KIKGCWDSIHVIEVQEKS
SGK---------------------NAHYKLTSTVMLWLQTNKEG----------------
-------------SGTMNLGGSLTRQVESDAAVNDNS-----------------------
------------------------------PHIVNIGKMVEEMENKI---RSTLNSIYFG
KTKDIV-NRLRSHEPLQDSKQQ---------------------AAFKKDLFQ--ALSQRT
QAQ---------------------------------------------------------
------------------------------------------------------------
------------------------------------------------------------
--------------
>LgCAP2_fl
----------MTERQLDCALDLMRRLP-PQQIEKNLSDLIDLVP-------------ALC
EDLLSSVDQPLK-IAR-DKTVG---------KDYLLCDYNRDG--DSYRSPWSNSYDPP-
-----------------------LEDGAMPSDRLRNLEVEANNAFDQYREMYFEGGVSS-
------------VYLWDLDH-------------------------GFAGVILIKKAGDGS
K-----------------------------------------KIKGCWDSIHVIEVQEKS
SGK---------------------SAHYKLTSTIMLWLQTNKEG----------------
-------------SGTMNLGGSLTRQVESDASVSEAS-----------------------
------------------------------PHIVNIGKMVEEMENKN---RTVLNEIYFG
KTKDIV-NSLRSFNTLEEKKKG---------------------AALQKDLVA--ALAKRS
QAQ---------------------------------------------------------
------------------------------------------------------------
------------------------------------------------------------
--------------
>DapCAP2_fl
----------MTEEQLNRALDLMRRLP-PQQIEKNLSDLIDLVP-------------ELC
EDLLSSVDQPLK-IAR-DKREG---------KDYLLCDYNRDG--DSYRSPWSNTYEPP-
-----------------------LEDGTLPTDRLRRLEVEANAAFDQYRQMYFEGGVSS-
------------VYLWDLDH-------------------------GFAGVILIKRAGDGA
R-----------------------------------------NIKGCWDSIHVIEVQEKS
TGR---------------------SAHYKLTSTVMLWLQTSRPG----------------
-------------SGTMNLGGSLTRQMEQDGTVSEPT-----------------------
------------------------------SHIVNMGRLVEDMENKI---RHTLNEIYFG
KTKDIV-NGLRSIQPLADQKQK---------------------QAFSEDLAN--ALQKRQ
GKSDP-------------------------------------------------------
------------------------------------------------------------
------------------------------------------------------------
--------------
>BmCAP2_fl
----------MSDQQMDCALDLMRRLP-PQQIEKNLTDLIDLVP-------------SMC
DDLLSSVDQPLK-IAQ-DRSNG---------KDYLLCDYNRDG--DSYRSPWSNTYDPP-
-----------------------LDDGSMPSERLRKLEIDANLAFDQYREMYFEGGVSS-
------------VYLWDMDH-------------------------GFAGVILIKKAGDGS
Q-----------------------------------------KIKGCWDSIHVVEVIEKS
SGR---------------------NAHYKLTSTAMLWLQTNKES----------------
-------------SGTMNLGGSLTRQAEQDSTVSDVT-----------------------
------------------------------PHIANIGRMVEDMENKI---RNTLNDIYFG
KTKDIV-SGLRSVIPADVARRT---------------------AALQHDLAL--ALQRRH
VQRDD-------------------------------------------------------
------------------------------------------------------------
------------------------------------------------------------
--------------
>TicCAP2_fl
----------MGEQQFDCALDLMRRLP-PQEIEKNLGDLIDLVP-------------HLC
EDLLSSVDQPLK-ISR-DKETG---------RDYLLCDYNRDG--DSYRSPWSNTYYPP-
-----------------------LDDGSMPSERLRKLEIDANDAFDQYREMYFEGGVSS-
------------VYFWDLEH-------------------------GFAGVILIKKTGDGS
K-----------------------------------------KIKGCWDSIHVVEVQEKS
SGR---------------------TSHYKMTSTAMLWLQTNKPG----------------
-------------SGTMNLGGSLTRQIEQDAPVNEAN-----------------------
------------------------------PHIANIGRMVEDMENKI---RNTLSEIYFS
KTKDIV-NSLRSVQPLSESMQQ---------------------QALKQDLAA--ALQRRQ
NKSDN-------------------------------------------------------
------------------------------------------------------------
------------------------------------------------------------
--------------
>DmoCAP2_fl
----------MSEMQMDCALDLMRRLP-PQQIEKNLIDLIDLAP-------------DLC
EDLLSSVDQPLK-IAK-DKEHG---------KDYLLCDYNRDG--DSYRSPWSNTYYPA-
-----------------------LEDGQMPSERLRKLEIEANYAFDQYREMYYEGGVSS-
------------VYLWDLDH-------------------------GFAAVILIKKAGDGS
K-----------------------------------------MIRGCWDSIHVVEVQEKT
TGR---------------------TAHYKLTSTAMLWLQTNKQG----------------
-------------SGTMNLGGSLTRQTEQDANVSESS-----------------------
------------------------------PHIANIGKMVEEMENKI---RNTLNEIYFG
KTKDIV-NGLRSTQSLADQRDQ---------------------AAMKQDLAA--AILRRN
VKPE--------------------------------------------------------
------------------------------------------------------------
------------------------------------------------------------
--------------
>DvCAP2_fl
----------MSEMQMDCALDLMRRLP-PQQIEKNLIDLIDLAP-------------DLC
EDLLSSVDQPLK-IAK-DKEHG---------KDYLLCDYNRDG--DSYRSPWSNSYYPA-
-----------------------LEDGQMPSERLRKLEIEANYAFDQYREMYYEGGVSS-
------------VYLWDLDH-------------------------GFAAVILIKKAGDGS
K-----------------------------------------MIRGCWDSIHVVEVQEKT
TGR---------------------TAHYKLTSTAMLWLQTNKQG----------------
-------------SGTMNLGGSLTRQTEQDANVSESS-----------------------
------------------------------PHIANIGKMVEEMENKI---RNTLNAIYFG
KTKDIV-NGLRSTQSLADQRDQ---------------------AAMKQDLAA--AILRRN
VKPESN------------------------------------------------------
------------------------------------------------------------
------------------------------------------------------------
--------------
>DgCAP2_fl
----------MSEMQMDCALDLMRRLP-PQQIERNLIDLIDLAP-------------DLC
EDLLSSVDQPLK-IAK-DREHG---------KDYLLCDYNRDG--DSYRSPWSNTYYPA-
-----------------------LEDGQMPSERLRKLEIEANYAFDQYREMYYEGGVSS-
------------VYLWDLDH-------------------------GFAAVILIKKAGDGS
N-----------------------------------------KIRGCWDSIHVVEVQEKT
TGR---------------------TAHYKLTSTAMLWLQTNKQG----------------
-------------SGTMNLGGSLTRQTEQDANVSESS-----------------------
------------------------------PHIANIGKMVEEMENKI---RNTLNAIYFG
KTKDIV-NGLRSTQSLADQRDQ---------------------AAMKQDLAA--AILRRN
VKPESN------------------------------------------------------
------------------------------------------------------------
------------------------------------------------------------
--------------
>DaCAP2_fl
----------MSEMQMDCALDLMRRLP-PQQIEKNLIDLIDLAP-------------DLC
EDLLSSVDQPLK-IAK-DKEHG---------KDYLLCDYNRDG--DSYRSPWSNTYYPP-
-----------------------LEDGQMPSERLRKLEIEANYAFDQYREMYYEGGVSS-
------------VYLWDLDH-------------------------GFAAVILIKKAGDGS
K-----------------------------------------MIRGCWDSIHVVEVQEKT
TGR---------------------TAHYKLTSTAMLWLQTNKQG----------------
-------------SGTMNLGGSLTRQTEQDANVSESS-----------------------
------------------------------PHIANIGKMVEEMENKI---RNTLNEIYFG
KTKDIV-NGLRSTQSLADQRQQ---------------------AAMKQDLAA--AIRQRN
VKPDSN------------------------------------------------------
------------------------------------------------------------
------------------------------------------------------------
--------------
>DerCAP2_fl
----------MSEMQMDCALDLMRRLP-PQQIEKNLIDLIDLAP-------------DLC
EDLLSSVDQPLK-IAK-DKEHG---------KDYLLCDYNRDG--DSYRSPWSNSYYPP-
-----------------------LEDGQMPSERLRKLEIEANYAFDQYREMYYEGGVSS-
------------VYLWDLDH-------------------------GFAAVILIKKAGDGS
K-----------------------------------------MIRGCWDSIHVVEVQEKT
TGR---------------------TAHYKLTSTAMLWLQTNKQG----------------
-------------SGTMNLGGSLTRQQEQDANVSESS-----------------------
------------------------------PHIANIGKMVEEMENKI---RNTLNEIYFG
KTKDIV-NGLRSTQSLADQRQQ---------------------AAMKQDLAA--AILRRN
VKPESN------------------------------------------------------
------------------------------------------------------------
------------------------------------------------------------
--------------
>DmCAP2_fl
----------MSEMQMDCALDLMRRLP-PQQIEKNLIDLIDLAP-------------DLC
EDLLSSVDQPLK-IAK-DKEHG---------KDYLLCDYNRDG--DSYRSPWSNSYYPP-
-----------------------LEDGQMPSERLRKLEIEANYAFDQYREMYYEGGVSS-
------------VYLWDLDH-------------------------GFAAVILIKKAGDGS
K-----------------------------------------MIRGCWDSIHVVEVQEKT
TGR---------------------TAHYKLTSTAMLWLQTNKQG----------------
-------------SGTMNLGGSLTRQQEQDANVSESS-----------------------
------------------------------PHIANIGKMVEEMENKI---RNTLNEIYFG
KTKDIV-NGLRSTQSLADQRQQ---------------------AAMKQDLAA--AILRRN
VKPESN------------------------------------------------------
------------------------------------------------------------
------------------------------------------------------------
--------------
>DseCAP2_fl
----------MSEMQMDCALDLMRRLP-PQQIEKNLIDLIDLAP-------------DLC
EDLLSSVDQPLK-IAK-DKEHG---------KDYLLCDYNRDG--DSYRSPWSNSYYPP-
-----------------------LEDGQMPSERLRKLEIEANYAFDQYREMYYEGGVSS-
------------VYLWDLDH-------------------------GFAAVILIKKAGDGS
K-----------------------------------------MIRGCWDSIHVVEVQEKT
TGR---------------------TAHYKLTSTAMLWLQTNKQG----------------
-------------SGTMNLGGSLTRQQEQDANVSESS-----------------------
------------------------------PHIANIGKMVEEMENKI---RNTLNEIYFG
KTKDIV-NGLRSTQSLADQRQQ---------------------AAMKQDLAA--AILRRN
VKPESN------------------------------------------------------
------------------------------------------------------------
------------------------------------------------------------
--------------
>DssCAP2_fl
----------MSEMQMDCALDLMRRLP-PQQIEKNLIDLIDLAP-------------DLC
EDLLSSVDQPLK-IAK-DKEHG---------KDYLLCDYNRDG--DSYRSPWSNSYYPP-
-----------------------LEDGQMPSERLRKLEIEANYAFDQYREMYYEGGVSS-
------------VYLWDLDH-------------------------GFAAVILIKKAGDGS
K-----------------------------------------MIRGCWDSIHVVEVQEKT
TGR---------------------TAHYKLTSTAMLWLQTNKQG----------------
-------------SGTMNLGGSLTRQQEQDANVSESS-----------------------
------------------------------PHIANIGKMVEEMENKI---RNTLNEIYFG
KTKDIV-NGLRSTQSLADQRQQ---------------------AAMKQDLAA--AILRRN
VKPESN------------------------------------------------------
------------------------------------------------------------
------------------------------------------------------------
--------------
>DyCAP2_fl
----------MSEMQMDCALDLMRRLP-PQQIEKNLIDLIDLAP-------------DLC
EDLLSSVDQPLK-IAK-DKEHG---------KDYLLCDYNRDG--DSYRSPWSNSYYPP-
-----------------------LEDGQMPSERLRKLEIEANYAFDQYREMYYEGGVSS-
------------VYLWDLDH-------------------------GFAAVILIKKAGDGS
K-----------------------------------------MIRGCWDSIHVVEVQEKT
TGR---------------------TAHYKLTSTAMLWLQTNKQG----------------
-------------SGTMNLGGSLTRQQEQDANVSESS-----------------------
------------------------------PHIANIGKMVEEMENKI---RNTLNEIYFG
KTKDIV-NGLRSTQSLADQRQQ---------------------AAMKQDLAA--AILRRN
VKPESN------------------------------------------------------
------------------------------------------------------------
------------------------------------------------------------
--------------
>DpCAP2_fl
----------MSEMQMDCALDLMRRLP-PQQIEKNLIDLIDLAP-------------DLC
EDLLSSVDQPLK-IAK-DKEHG---------KDYLLCDYNRDG--DSYRSPWSNSYYPP-
-----------------------LEDGQMPSERLRKLEIEANYAFDQYREMYYEGGVSS-
------------VYLWDLDH-------------------------GFAAVILIKKAGDGS
K-----------------------------------------MIRGCWDSIHVVEVQEKT
TGR---------------------TAHYKLTSTAMLWLQTNKQG----------------
-------------SGTMNLGGSLTRQTEQDANVTDSS-----------------------
------------------------------PHIANIGKMVEEMENKI---RNTLNEIYFG
KTKDIV-NGLRSTQSLADQRQQ---------------------AAMKQDLAA--AILRRN
VKPESN------------------------------------------------------
------------------------------------------------------------
------------------------------------------------------------
--------------
>DrpCAP2_fl
----------MSEMQMDCALDLMRRLP-PQQIEKNLIDLIDLAP-------------DLC
EDLLSSVDQPLK-IAK-DKEHG---------KDYLLCDYNRDG--DSYRSPWSNSYYPP-
-----------------------LEDGQMPSERLRKLEIEANYAFDQYREMYYEGGVSS-
------------VYLWDLDH-------------------------GFAAVILIKKAGDGS
K-----------------------------------------MIRGCWDSIHVVEVQEKT
TGR---------------------TAHYKLTSTAMLWLQTNKQG----------------
-------------SGTMNLGGSLTRQTEQDANVTDSS-----------------------
------------------------------PHIANIGKMVEEMENKI---RNTLNEIYFG
KTKDIV-NGLRSTQSLADQRQQ---------------------AAMKQDLAA--AILRRN
VKPESN------------------------------------------------------
------------------------------------------------------------
------------------------------------------------------------
--------------
>DwCAP2_fl
-----------SEMQMDCALDLMRRLP-PQQIEKNLIDLIDLAP-------------DLC
EDLLSSVDQPLK-IAK-DKEHG---------KDYLLCDYNRDG--DSYRSPWSNTYYPP-
-----------------------LEDGQMPSERLRKLEIEANYAFDQYREMYYEGGVSS-
------------VYLWDLDH-------------------------GFAAVILIKKAGDGS
K-----------------------------------------MIRGCWDSIHVVEVQEKT
TGR---------------------TAHYKLTSTAMLWLQTNKQG----------------
-------------SGTMNLGGSLTRQTEQDANVSESS-----------------------
------------------------------PHIANIGKMVEEMENKI---RNTLNEIYFG
KTKDIV-NGLRSTQSLADQRQQ---------------------AAMKQDLAA--AILKRN
VKPESN------------------------------------------------------
------------------------------------------------------------
------------------------------------------------------------
--------------
>AngCAP2_fl
----------MSEQQMDCALDLMRRLP-PQQIEKNLIDLIDLAP-------------DLC
EDLLTSVDQPLK-IAK-DKETG---------KDYLLCDYNRDG--DSYRSPWSNTYDPP-
-----------------------LEDGSMPSERLRKLEVEANHAFDQYREMYYEGGVSS-
------------AYLWDLEH-------------------------GFAGVILIKKAGEGN
Q-----------------------------------------KTKGCWDSIHVVEVQEKS
SGR---------------------TAHYKLTSTAMLWLQTNKQG----------------
-------------SGTINLGGSLTRQIEQDAPVSETS-----------------------
------------------------------PHIANIGRIVEDMENKI---RNTLNEIYFG
KTKDIV-NGLRSIQSLADTNQQ---------------------ATMKKDLAA--ALLRRT
GKSEN-------------------------------------------------------
------------------------------------------------------------
------------------------------------------------------------
--------------
>AeaCAP2_fl
----------MTEQQMDCALDLMRRLP-PQQIEKNLIDLIDLAP-------------ALC
EDLLTSVDQPLK-IAK-DKETG---------KDYLLCDYNRDG--DSYRCPWTNTYDPP-
-----------------------LEDGSMPSERLRKLEIEANHAFDQYREMYYEGGVSS-
------------AYLWDLDH-------------------------GFAGVILIKKAGEGN
Q-----------------------------------------KTKGCWDSIHVVEVQEKS
SGR---------------------TAHYKLTSTAMLWLQTHKQG----------------
-------------SGTINLGGSLTRQVEQDAPVGESS-----------------------
------------------------------PHIANIGRLVEDMENKI---RNTLNEIYFG
KTKDIV-NGLRSIQKLADTNQQ---------------------ASMKKELAL--ALLRRT
GKGEN-------------------------------------------------------
------------------------------------------------------------
------------------------------------------------------------
--------------
>CpqCAP2_fl
----------MTEQQMDCALDLMRRLP-PQQIEKNLIDLIDLAP-------------ALC
EDLLTSIDQPLK-IAK-DKETG---------KDYLLCDYNRDG--DSYRSPWSNTYDPP-
-----------------------LEDGSMPSERLRKLEIEANHAFDQYREMYYEGGVSS-
------------AYLWDLDH-------------------------GFAGVILIKKAGEGN
Q-----------------------------------------KTKGCWDSIHVVEVQEKS
SGR---------------------TAHYKLTSTAMLWLQTHKQS----------------
-------------SGTINLGGSLTRQIEQDAPVSESS-----------------------
------------------------------PHIANIGRIVEDMENKI---RNTLNEIYFG
KTKDIV-NGLRSIQSLADTNQQ---------------------AAMKKDLAA--ALLRRT
GKGEN-------------------------------------------------------
------------------------------------------------------------
------------------------------------------------------------
--------------
>AmCAP2_fl
----------MTEQQMDCALDLMRRLP-PQQIEKNLSDLIDLVP-------------SLC
EDLLSSVDQPLK-IAK-DKESG---------KDYLLCDYNRDG--DSYRSPWSNTYDPP-
-----------------------LEDGSMPSERLRKLEIDANHAFDQYRELYFEGGVSS-
------------VYLWDLDH-------------------------GFAAVILIKKAGDGS
K-----------------------------------------KIKGCWDSIHVVEVQEKS
SGR---------------------IAHYKLTSTAMLWLQTNKHG----------------
-------------SGTMNLGGSLTRQVEQDAQISENS-----------------------
------------------------------PHIANIGRMVEDMENKI---RNTLNEIYFG
KTKDIV-NGLRSVQSLADQRQQ---------------------AALRQDLAA--ALQRRN
ANN---------------------------------------------------------
------------------------------------------------------------
------------------------------------------------------------
--------------
>ApfCAP2_fl
----------MTEQQMDCALDLMRRLP-PQQIEKNLSDLIDLVP-------------SLC
EDLLSSVDQPLK-IAK-DKESG---------KDYLLCDYNRDG--DSYRSPWSNTYDPP-
-----------------------LEDGSMPSERLRKLEIDANHAFDQYRELYFEGGVSS-
------------VYLWDLDH-------------------------GFAAVILIKKAGDGS
K-----------------------------------------KIKGCWDSIHVVEVQEKS
SGR---------------------IAHYKLTSTAMLWLQTNKHG----------------
-------------SGTMNLGGSLTRQVEQDAQISENS-----------------------
------------------------------PHIANIGRMVEDMENKI---RNTLNEIYFG
KTKDIV-NGLRSVQSLADQRQQ---------------------AALRQDLAA--ALQRRN
ANN---------------------------------------------------------
------------------------------------------------------------
------------------------------------------------------------
--------------
>NavCAP2_fl
----------MTEQQMDCALDLMRRLP-PQQIEKNLSDLIDLVP-------------SLC
EDLLSSVDQPLK-IAK-DKESG---------KDYLLCDYNRDG--DSYRSPWSNTYDPP-
-----------------------LEDGSMPSERLRKLEIDANNAFDQYRELYFEGGVSS-
------------VYLWDLDH-------------------------GFAGVILIKKAGDGS
K-----------------------------------------KIKGCWDSIHVVEVQHKS
SSR---------------------NAHYKLTSTAMLWLQTNKHG----------------
-------------SGTMNLGGSLTRQVEQDAAVSETS-----------------------
------------------------------PHIANIGRMVEDMENKI---RNTLNEIYFG
KTKDIV-NGLRSVQPLADQRQQ---------------------AALRQDLAA--ALQRRN
ANN---------------------------------------------------------
------------------------------------------------------------
------------------------------------------------------------
--------------
>LhCAP2_fl
----------MTEQQMDCALDLMRRLP-PQQIEKNLSDLIDLVP-------------SLC
EDLLSSVDQPLK-IAK-DKESG---------KDYLLCDYNRDG--DSYRSPWSNTYDPP-
-----------------------LEDGSMPSERLRKLEIDANHAFDQYRELYFEGGVSS-
------------VYLWDLDH-------------------------GFAAVILIKKAGDGS
K-----------------------------------------KIKGCWDSIHVVEVQEKS
TGR---------------------TAHYKLTSTAMLWLQTNKHG----------------
-------------SGTMNLGGSLTRQVEQDAQISETS-----------------------
------------------------------PHIANIGRMVEDMENKI---RNTLNEIYFG
KTKDIV-NGLRSVQSLADQRQQ---------------------AALRQDLAA--ALQRRN
ANN---------------------------------------------------------
------------------------------------------------------------
------------------------------------------------------------
--------------
>PobCAP2_fl
----------MTEQQMDCALDLMRRLP-PQQIEKNLSDLIDLVP-------------SLC
EDLLSSVDQPLK-IAK-DKESG---------KDYLLCDYNRDG--DSYRSPWSNTYDPP-
-----------------------LEDGSMPSERLRKLEIDANHAFDQYRELYFEGGVSS-
------------VYLWDLDH-------------------------GFAAVILIKKAGDGS
K-----------------------------------------KIKGCWDSIHVVEVQEKS
TGR---------------------TAHYKLTSTAMLWLQTNKHG----------------
-------------SGTMNLGGSLTRQVEQDAQISETS-----------------------
------------------------------PHIANIGRMVEDMENKI---RNTLNEIYFG
KTKDIV-NGLRSVQSLADQRQQ---------------------AALRQDLAA--ALQRRN
ANN---------------------------------------------------------
------------------------------------------------------------
------------------------------------------------------------
--------------
>SoiCAP2_fl
----------MTEQQMDCALDLMRRLP-PQQIEKNLSDLIDLVP-------------SLC
EDLLSSVDQPLK-IAK-DKESG---------KDYLLCDYNRDG--DSYRSPWSNTYDPP-
-----------------------LEDGSMPSERLRKLEIDANHAFDQYRELYFEGGVSS-
------------VYLWDLDH-------------------------GFAAVILIKKAGDGS
K-----------------------------------------KIKGCWDSIHVVEVQEKS
TGR---------------------TAHYKLTSTAMLWLQTNKHG----------------
-------------SGTMNLGGSLTRQVEQDAQISETS-----------------------
------------------------------PHIANIGRMVEDMENKI---RNTLNEIYFG
KTKDIV-NGLRSVQSLADQRQQ---------------------AALRQDLAA--ALQRRN
ANN---------------------------------------------------------
------------------------------------------------------------
------------------------------------------------------------
--------------
>AacCAP2_fl
----------MTEQQMDCALDLMRRLP-PQQIEKNLSDLIDLVP-------------SLC
EDLLSSVDQPLK-IAK-DKESG---------KDYLLCDYNRDG--DSYRSPWSNTYDPP-
-----------------------LEDGSMPSERLRKLEIDANHAFDQYRELYFEGGVSS-
------------VYLWDLDH-------------------------GFAAVILIKKAGDGS
K-----------------------------------------KIKGCWDSIHVVEVQEKS
TGR---------------------TAHYKLTSTAMLWLQTNKHG----------------
-------------SGTMNLGGSLTRQVEQDAQISETS-----------------------
------------------------------PHIANIGRMVEDMENKI---RNTLNEIYFG
KTKDIV-NGLRSVQSLADQRQQ---------------------AALRQDLAA--ALQRRN
ANN---------------------------------------------------------
------------------------------------------------------------
------------------------------------------------------------
--------------
>HrsCAP2_fl
----------MTEQQMDCALDLMRRLP-PQQIEKNLSDLIDLVP-------------SLC
EDLLSSVDQPLK-IAK-DKESG---------KDYLLCDYNRDG--DSYRSPWSNTYDPP-
-----------------------LEDGSMPSERLRKLEIDANHAFDQYRELYFEGGVSS-
------------VYLWDLDH-------------------------GFAAVILIKKAGDGS
K-----------------------------------------KIKGCWDSIHVVEVQEKS
TGR---------------------TAHYKLTSTAMLWLQTNKHG----------------
-------------SGTMNLGGSLTRQVEQDAQISETS-----------------------
------------------------------PHIANIGRMVEDMENKI---RNTLNEIYFG
KTKDIV-NGLRSVQSLADQRQQ---------------------AALRQDLAA--ALQRRN
ANN---------------------------------------------------------
------------------------------------------------------------
------------------------------------------------------------
--------------
>BoiCAP2_fl
----------MTEQQMDCALDLMRRLP-PQQIEKNLSDLIDLVP-------------SLC
EDLLSSVDQPLK-IAK-DKESG---------KDYLLCDYNRDG--DSYRSPWSNTYDPP-
-----------------------LEDGSMPSERLRKLEIDANHAFDQYRELYFEGGVSS-
------------VYLWDLDH-------------------------GFAAVILIKKAGDGS
K-----------------------------------------KIKGCWDSIHVVEVQEKS
SGR---------------------IAHYKLTSTAMLWLQTNKHG----------------
-------------SGTMNLGGSLTRQVEQDAQISESS-----------------------
------------------------------PHIANIGRMVEDMENKI---RNTLNEIYFG
KTKDIV-NGLRSVQSLADQRQQ---------------------AALRQDLAA--ALQRRN
ANN---------------------------------------------------------
------------------------------------------------------------
------------------------------------------------------------
--------------
>BotCAP2_fl
----------MTEQQMDCALDLMRRLP-PQQIEKNLSDLIDLVP-------------SLC
EDLLSSVDQPLK-IAK-DKESG---------KDYLLCDYNRDG--DSYRSPWSNTYDPP-
-----------------------LEDGSMPSERLRKLEIDANHAFDQYRELYFEGGVSS-
------------VYLWDLDH-------------------------GFAAVILIKKAGDGS
K-----------------------------------------KIKGCWDSIHVVEVQEKS
SGR---------------------IAHYKLTSTAMLWLQTNKHG----------------
-------------SGTMNLGGSLTRQVEQDAQISESS-----------------------
------------------------------PHIANIGRMVEDMENKI---RNTLNEIYFG
KTKDIV-NGLRSVQSLADQRQQ---------------------AALRQDLAA--ALQRRN
ANN---------------------------------------------------------
------------------------------------------------------------
------------------------------------------------------------
--------------
>MerCAP2_fl
----------MTEQQMDCALDLMRRLP-PQQIEKNLSDLIDLVP-------------SLC
EDLLSSVDQPLK-IAK-DKESG---------KDYLLCDYNRDG--DSYRSPWSNTYDPP-
-----------------------LEDGSMPSERLRKLEIDANHAFDQYRELYFEGGVSS-
------------VYLWDLDH-------------------------GFAAVILIKKAGDGS
K-----------------------------------------KIKGCWDSIHVVEVQEKS
TGR---------------------TAHYKLTSTAMLWLQTNKHG----------------
-------------SGTMNLGGSLTRQVEQDAQISESS-----------------------
------------------------------PHIANIGRMVEDMENKI---RNTLNEIYFG
KTKDIV-NGLRSVQSLADQRQQ---------------------AALRQDLAA--ALQRRN
ANN---------------------------------------------------------
------------------------------------------------------------
------------------------------------------------------------
--------------
>CmfCAP2_fl
----------MTEQQMDCALDLMRRLP-PQQIEKNLSDLIDLVP-------------SLC
EDLLSSVDQPLK-IAK-DKESG---------KDYLLCDYNRDG--DSYRSPWSNTYDPP-
-----------------------LEDGSMPSERLRKLEIDANHAFDQYRELYFEGGVSS-
------------VYLWDLDH-------------------------GFAAVILIKKAGDGS
K-----------------------------------------KIKGCWDSIHVVEVQEKS
TGR---------------------TAHYKLTSTAMLWLQTNKHG----------------
-------------SGTMNLGGSLTRQVEQDAQISETS-----------------------
------------------------------PHIANIGRMVEDMENKI---RNTLNEIYFG
KTKDIV-NGLRSVQSLADQRQQ---------------------AALRQDLAA--ALQRRN
ANN---------------------------------------------------------
------------------------------------------------------------
------------------------------------------------------------
--------------
>AeCAP2_fl
----------MTEQQMDCALDLMRRLP-PQQIEKNLSDLIDLVP-------------SLC
EDLLSSVDQPLK-IAK-DKESG---------KDYLLCDYNRDG--DSYRSPWSNTYDPP-
-----------------------LEDGSMPSERLRKLEIDANHAFDQYRELYFEGGVSS-
------------VYLWDLDH-------------------------GFAAVILIKKAGDGS
K-----------------------------------------KIKGCWDSIHVVEVQEKS
TGR---------------------TAHYKLTSTAMLWLQTNKHG----------------
-------------SGTMNLGGSLTRQVEQDAQISETS-----------------------
------------------------------PHIANIGRMVEDMENKI---RNTLNEIYFG
KTKDIV-NGLRSVQSLADQRQQ---------------------AALRQDLAA--ALQRRN
ANN---------------------------------------------------------
------------------------------------------------------------
------------------------------------------------------------
--------------
>RhpCAP2_fl
----------MTDQQMDCALDLMRRLP-PQEIEKNLSDLIDLVP-------------SLC
EDLLSSVDQPLK-IAR-DNEVG---------KDYLLCDYNRDG--DSYRSPWSNIYYPT-
-----------------------LEDGSMPSERLRKLEIDANTAFDQYREMYFEGGVSS-
------------VYLWDLEIN------------------------GFAGAILIKKAGDGS
K-----------------------------------------KIKGCWDSIHVVEVQEKS
GGR---------------------NAKYKLTSTVMLWLQTNKAG----------------
-------------SGTMNLGGSLTRQVELDALVSEAS-----------------------
------------------------------PHIANIGRMVEDMENKI---RNTLNEIYFG
KTKDIV-NGLRCPESLSAQRTQ---------------------AVLKQHLVA--ALHKRQ
ANEN--------------------------------------------------------
------------------------------------------------------------
------------------------------------------------------------
--------------
>AypCAP2_fl
----------MSDIQMDCALDLMRRLP-PQKIEKHLSDLIDLVP-------------SLC
EDLLSSVDQPLK-IIR-DKQVG---------KDFLLCDYNRDG--DSYRSPWSNTYFPP-
-----------------------LDDGAVPTEKLRKLEIDANMAFDQYREMYFEGGVSS-
------------VYLWDLDQ-------------------------GFAGVILIKKVGDGS
K-----------------------------------------KVRGTWDSIHVVEVQEKN
TGR---------------------NAHYKLTSTVMLWLQTNKAV----------------
-------------SGSMSLAGSLTRQTEMDSPVSDSS-----------------------
------------------------------PHIANIGRMVEDMENKM---RNTLNEVYFG
KTCDIM-NGLRSVVPLNADDENK--------------------EALRQDLTA--ALQKRH
TKSDAKDSTNPTSN----------------------------------------------
------------------------------------------------------------
------------------------------------------------------------
--------------
>PdcCAP2_fl
----------MTEQQMDCALDIMRRLP-PQQIEKNLSDLIDLVP-------------SLC
EDLLSSVDQPLK-IAR-DKEVG---------KDYLLCDYNRDG--DSYRSPWSNTYDPP-
-----------------------LEDGSMPTERLRKLEIDANLAFHQYKEMYFEGGVSS-
------------VYLWDLDH-------------------------GFAGVILIKKAGDGS
N-----------------------------------------KIKGCWDSIHVVEVQEKS
TGR---------------------NAHYKLTSTAMLWLQTNKPG----------------
-------------SGTMNLGGSLTRQTELDSSVTESS-----------------------
------------------------------PHIANIGRMVEDMENKI---RHTLNEIYFG
KTKDIV-NGLRSVQLLADQRQQ---------------------VALRQDLAA--ALQKRQ
GQGKQE------------------------------------------------------
------------------------------------------------------------
------------------------------------------------------------
--------------
>PspCAP2_fl
------------------------------------------------------------
------------------------------------------------------------
---------------------------------------------------YFDGGVSS-
------------VYFWELQDY------------------------GFAGIVLLKKIGDGT
K-----------------------------------------NVKGCWDSIHVIEIAERS
R-----------------------QAHYKLTSTVMLWLQTSKTG----------------
-------------SGMMNLGGSLTRQVEQDSAVTDST-----------------------
------------------------------PHLVNIGRLIEEQESKM---RMTLNEIYFG
KTKKVV-SELRSMEKASDIRSR---------------------DVLTQEIRT--AVAGRG
PKDA--------------------------------------------------------
------------------------------------------------------------
------------------------------------------------------------
--------------
>CejCAP2_fl
----------MGEQQLDCALDLMRRLP-PQQCDKNLSDLIDLCP-------------HLV
DDLLSTIDQPLK-IAA-DRETG---------KQYLLCDYNRDG--DSYRSPWSNTYDPP-
-----------------------LEDGQLPTEKRRKMEIEANAAFESYRDLYFEGGVSS-
------------VYFWDLDNG------------------------GFAGIVLIKKEGDGA
K-----------------------------------------NITGCWDSIHVIEITERA
R-----------------------QAHYKLTSTIMLWLQTNKSA----------------
-------------SGVMNLGGSLTRQHEMDAPISDQN-----------------------
------------------------------THLANMGRMIEDQESKM---RLTINEIYFG
KTKKVM-SDLRSLEKQSEIEKQ---------------------DEIVREISN--AVASRG
AN----------------------------------------------------------
------------------------------------------------------------
------------------------------------------------------------
--------------
>CabCAP2_fl
----------MGEQQLDCALDLMRRLP-PQHCDKNLTDLIDLCP-------------HLV
DDLLSTIDQPLK-IAA-DRETG---------KQYLLCDYNRDG--DSYRSPWSNTYDPP-
-----------------------LEDGQLPSEKRRKMEVEANAAFESYRDLYFEGGVSS-
------------VYFWDLDNG------------------------GFAGIVLIKKEGDGA
K-----------------------------------------NITGCWDSIHVIEITERA
R-----------------------QAHYKLTSTIMLWLQTNKSV----------------
-------------SGVMNLGGSLTRQHEMDAPINDQN-----------------------
------------------------------THLANMGRMIEDQESKM---RLTINEIYFG
KTKKVM-SDLRSSEKQSELEKQ---------------------DEIVREISN--AVASRG
GN----------------------------------------------------------
------------------------------------------------------------
------------------------------------------------------------
--------------
>CeCAP2_fl
----------MGEQQLDCALDLMRRLP-PQHCDKNLTDLIDLCP-------------HLV
DDLLSTIDQPLK-IAA-DRETG---------KQYLLCDYNRDG--DSYRSPWSNTYDPP-
-----------------------LEDGQLPSEKRRKMEIEANAAFESYRDLYFEGGVSS-
------------VYFWDLDNG------------------------GFAGIVLIKKEGDGA
K-----------------------------------------NITGCWDSIHVIEITERA
R-----------------------QAHYKLTSTIMLWLQTNKSS----------------
-------------SGVMNLGGSLTRQHEMDAPINDQN-----------------------
------------------------------THLANMGRMIEDQESKM---RLTINEIYFG
KTKKVM-SDLRSTEKQSELEKQ---------------------DEIVRELNN--AMANRG
N-----------------------------------------------------------
------------------------------------------------------------
------------------------------------------------------------
--------------
>CbCAP2_fl
----------MGEQQLDCALDLMRRLP-PQHCDKNLTDLIDLCP-------------HLV
DDLLSTIDQPLK-IAA-DRETG---------KQYLLCDYNRDG--DSYRSPWSNTYDPP-
-----------------------LEDGQLPSEKRRKMEIEANAAFESYRDLYFEGGVSS-
------------VYFWDLDNG------------------------GFAGIVLIKKEGDGA
K-----------------------------------------NISGCWDSIHVIEITERA
R-----------------------QAHYKLTSTIMLWLQTNKSV----------------
-------------SGVMNLGGSLTRQHEMDAPINDQN-----------------------
------------------------------THLANMGRMIEDQESKM---RLTINEIYFG
KTKKVM-SDLRSMEKQSELEKQ---------------------DEIVREISN--SIANRG
AN----------------------------------------------------------
------------------------------------------------------------
------------------------------------------------------------
--------------
>CarCAP2_fl
----------MGEQQLDCALDLMRRLP-PQHCDKNLTDLIDLCP-------------HLV
DDLLSTIDQPLK-IAA-DRETG---------KQYLLCDYNRDG--DSYRSPWSNTYDPP-
-----------------------LEDGQLPSEKRRKMEIEANAAFESYRDLYFEGGVSS-
------------VYFWDLDNG------------------------GFAGIVLIKKEGDGA
K-----------------------------------------NITGCWDSIHVIEITERA
R-----------------------QAHYKLTSTIMLWLQTNKSV----------------
-------------SGVMNLGGSLTRQHEMDAPINDQN-----------------------
------------------------------THLANMGRMIEDQESKM---RLTINEIYFG
KTKKVM-SDLRSSEKQSELEKQ---------------------DEIVREISN--AVASRG
TN----------------------------------------------------------
------------------------------------------------------------
------------------------------------------------------------
--------------
>BrmCAP2_fl
----------MGDQQLDCALDLMRRLP-PQQVERNLNDLIDLCP-------------RLV
DDLLSAVDQPLK-IAR-DKETG---------KEYLLCDYNRDS--DSYRSPWSNTYDPP-
-----------------------LEDGASPSDKLRKLEIEMNAAFEAYRDAYFEGGVSS-
------------VYFWDLDY-------------------------GFAGVVLIKKIGDGL
R-----------------------------------------NIQGCWDSIHVIEIQEKA
GGR---------------------HAHYKLTSTVMLWLQMTKQA----------------
-------------SGIMNLGGSVTRQVEADHPVNDSTN----------------------
------------------------------THLINIGKMIEDMESKI---RSTLNEVYFG
KTKQIV-GELRTTLDAEELKRQ---------------------KKIATEIKG--GIGK--
------------------------------------------------------------
------------------------------------------------------------
------------------------------------------------------------
--------------
>LolCAP2_fl
----------MGDQQLDCALDLMRRLP-PQQVERNLNNLIDLCP-------------RLV
DDLLSAVDQPLK-IAR-DKETG---------KEYLLCDYNRDS--DSYRSPWSNTYDPP-
-----------------------LEDGASPSDKLRKLEIEMNAAFEAYRDAYFEGGVSS-
------------VYFWDLDY-------------------------GFAGVVLIKKIGDGL
R-----------------------------------------NIQGCWDSIHVIEIQEKA
GGR---------------------HAHYKLTSTVMLWLQMTKQA----------------
-------------SGMMNLGGSITRQVEADHPVNDSTN----------------------
------------------------------THLINIGKMIEDMESKI---RSTLNEVYFG
KTKQIV-GELRTTLDAEELKRQ---------------------KKIATEIKG--GIGK--
------------------------------------------------------------
------------------------------------------------------------
------------------------------------------------------------
--------------
>WbCAP2_fl
----------MGDQQLDCALDLMRRLP-PQQVERNLNDLIDLCP-------------RLV
DDLLSAVDQPLK-IAR-DKETG---------KEYLLCDYNRDS--DSYRSPWSNTYDPP-
-----------------------LEDGASPSDKLRKLEIEMNAAFEAYRDAYFEGGVSS-
------------VYFWDLDY-------------------------GFAGVVLIKKIGDGL
R-----------------------------------------NIQGCWDSIHVIEIQEKA
GGR---------------------HAHYKLTSTVMLWLQMTKQA----------------
-------------SGMMNLGGSVTRQVEADHPVNDSTN----------------------
------------------------------THLINIGKMIEDMESKI---RSTLNEVYFG
KTKQIV-GELRTTLDAEELKRQ---------------------KKIATEIKG--GIGK--
------------------------------------------------------------
------------------------------------------------------------
------------------------------------------------------------
--------------
>StrCAP2_fl
----------MTNTPLDFSLDLMRRLP-PNKLEENLGDVISLCP-------------DIT
EDLLSSVDQPLK-IKI-DPITK---------KEYLICDYNRDG--DSYRCPWSNKYDPP-
-----------------------LEDGNLPSDELRNLEIEMNAAFEVYKDLYYHGGVSS-
------------VYLWDAEH-------------------------GFAGIILFKKKNAGG
I-----------------------------------------LQNGSWDSIHVIQAIERS
AR----------------------QYSYKIISTVLLWFETNSE-----------------
-------------NGEMSMGGSYTRNIDHTFIFSEDT-----------------------
------------------------------TQLSCIGKLIEDQENKI---RDLLKNVYFS
KTSNII-GELRQSYDRINDETKQ---------------------EFISELSSN-LHTRKN
PTPLGSAER---------------------------------------------------
------------------------------------------------------------
------------------------------------------------------------
--------------
>HbCAP2_fl
----------MSEQQLDCALDLMRRLP-PQQCERNLADLIDLVP-------------GLC
EDLLGTVDQPLK-VAK-DKETG---------KEYLLCDYNRDG--DSYRSPWTNTYDPP-
-----------------------LEDAQLPSEKLRRLEIEANASFERYRDMYFEGGVSS-
------------VYFWDLDH-------------------------GFAGVVLIKKNGDGA
K-----------------------------------------AIQGCWDSIHVIEINERS
AR----------------------QAHYKLTSTVMLWLQTNKPG----------------
-------------SGLMNLGGSLTRQTEMDCPINDQN-----------------------
------------------------------PHLVNIGKIIEDQESKM---RSTINEIYFG
KTKKVV-GELRSMETTVDMEKQ---------------------EEIVREIRTA-VAGRSG
AA----------------------------------------------------------
------------------------------------------------------------
------------------------------------------------------------
--------------
>MhCAP2_fl
---------MGSELRLDACLDLMRRLP-PQGCEKHLSDLVALAP-------------ELC
DSLLQAVDQPLK-VAK-DKATG---------REYLLCDYNRDS--DSYRSPWTNTYDPP-
-----------------------LEDGVMPSDRLRKLEIEVNAAFEAYRDMYFEGGVSS-
------------VYFWDIDN-------------------------GFAGVVLLKKETDGA
ISAKE-------------------------------------DVKGCWDSIHVVECNERK
SSK---------------------HVKYKLTSTIMLWLQTQNAAT---------------
-------------TGTMNLGGSLTRQSEQDGVVSEQN-----------------------
------------------------------PHLANIGKMIEDQENKM---RATLNEVYFG
KARQIV-GELRSVESTTEIKSR---------------------DELVDDIKR--AVANKK
GKDEV-------------------------------------------------------
------------------------------------------------------------
------------------------------------------------------------
--------------
>TrsCAP2_fl
----------MTQNRLDFALDLMRRLP-PQKCEGFLGCLIELVP-------------DMC
GELLSNVDQPLK-VAT-DSTCG---------KQFLLSDYNRDG--DSYRSPWSNQYFPA-
-----------------------FEDGSVPIDRLRKIEIDANHAIEQYKDMYFDSGVSS-
------------VYAWDLEH-------------------------SFACAILIKKDGDAK
K-----------------------------------------MANGSWDSIHIIEVQEKS
SGR---------------------SAHYKLTSTIMLWLLTESSG----------------
-------------RPKIDLSGSLTRQSESDAPLIDSY-----------------------
------------------------------SHVINMGKMIEEMENKM---RGSLNTIYFG
KTYDII-SCLRSMETKQERDEQ---------------------AQLQQELAR--AIHCRQ
DSFKKE------------------------------------------------------
------------------------------------------------------------
------------------------------------------------------------
--------------
>NvCAP2_fl
----------MTERQLDCALDLMRRLP-PQQIEKNLSDLIDLVP-------------SLC
EDLLSSVDQPLK-IAR-DKQTG---------KDYLLCDYNRDG--DSYRSPWSNTYDPP-
-----------------------LDDGAVPSDRLRKLEIDANSAFDQYREMYFEGGVSS-
------------VYLWDLDH-------------------------GFAGVILIKKAGDGS
R-----------------------------------------KIKGCWDSIHVVEVQEKS
SGR---------------------QAHYKLTSTAMLWLQTNKVG----------------
-------------SGIMNLGGSLTRQVEVDSPVSDAS-----------------------
------------------------------PHIANIGKMVEDMENKM---RNTLNEIYFG
KTRDIV-NSLRSVNSLASQNDQ---------------------KRMQAELFQ--TLKNRQ
K-----------------------------------------------------------
------------------------------------------------------------
------------------------------------------------------------
--------------
>HmCAP2_fl
----------MTEKQLDCALDLMRRLP-PQQIERNLSDLIDLVP-------------ELC
EDLLSSIDQPLK-IAR-DKETG---------KDYLLCDYNRDG--DSYRSPWSNTYDPP-
-----------------------LDDGAMPSNKLRQLEIEANNAFDQYRDMYFEGGVSS-
------------VYLWDLDR-------------------------GFAGVILIKKAGDGS
N-----------------------------------------KIRGCWDSIHVVEVQEKS
GGR---------------------NAHYKLTSTAMLWLQTQKDS----------------
-------------SGMMNLGGSLTRQAEIESSVSDIN-----------------------
------------------------------PHIVNIGKMIEDMENKI---RNTLNEIYFG
KTKDIV-NGLRSVNSLDEAKKQ---------------------NNLQAELFK--NLKQRQ
NAPK--------------------------------------------------------
------------------------------------------------------------
------------------------------------------------------------
--------------
>TiaCAP2_fl
----------MSDQQLDCALDLMRRLP-PQQIEKNLMDLIDLVP-------------SLC
EDLLSSIDQPLK-IAR-DKTNG---------RDYLLCDYNRDG--DSYRSPWSNQYFPE-
-----------------------LDDGVMPSDKLRKLEVEANNAFDQYRELYFEGGVSS-
------------VYMWDLDH-------------------------GFAGVILIKKVGEGS
E-----------------------------------------TIKGCWDSIHVVEVQEKG
SGR---------------------AAHYKLTSTVMLWLRTAKEG----------------
-------------SGTMNLGGSLTRQHETDHIVTDAT-----------------------
------------------------------PHIVNIGRMIEDMENKI---RSTLNDIYFG
KTKDIV-NGVRSILNLNSRQQQ---------------------KNMQQELAA--SLASRN
LKRN--------------------------------------------------------
------------------------------------------------------------
------------------------------------------------------------
--------------
>AmqCAP2_fl
--------MSNTDQQLDCALDLMRRLP-PQQIEKNLSDLIELVP-------------DLC
EDLLSSVDQPLK-IAK-DKETG---------KDYLLCDYNRDG--DSYRSPWXNKYDPP-
-----------------------IDDGAVPSDRLRKLEIKANETFDTYRELYFESGVCS-
------------VYLWDLDH-------------------------GFAGVVLIKKAGDTE
K------------------------------------------IKGCWDSIHVVEVQEKA
QGR---------------------NAHYKLTSTVMLWLQTIKSG----------------
-------------SGTMNLGGSLTRQVETDHNVSDAS-----------------------
------------------------------PHIANIGRMIEEMENKI---RSTLNEIYFG
KTKDIV-NDLRSVGDLNVRAKQ-------------------------QLLAS--ELTRKL
QDRD--------------------------------------------------------
------------------------------------------------------------
------------------------------------------------------------
--------------
>PhtCAP2_fl
--------------MMEPFNNILHRAP-PADLEKGLKQSMSTNL-------------DAT
EALLKRHQIPFR-VLELAEEGE---------KPFLLCQSNKVG--EKYRSPWTNNLYPG-
-----------------------GEPDPTDSDEIRLFETKMNHVWDAYKNLYYGHDSIGS
------------VYLFPTDKG------------------------SFQGFFGIQKKCS--
--------------------------------------------SGSWNSMHLVHVDTPE
EN----------------------MCNYRVESTIMMAIEPETNAKA--------------
-------------TTKFDISALLSKEVTKNAKVQPSMVGS--------------------
------------------------------SHIENIGQLIEAIEIDL---RSAIERVHVP
KTQEIM-EGIQKEEEKSFRPPVNPLMG----------------MILQSDLLKK-KLAKEN
SPSRL-------------------------------------------------------
------------------------------------------------------------
------------------------------------------------------------
--------------
>FrcCAP2_fl
-------------MAATTTTTTTTTKTILSKVDPFILDGTIRNLDKLLGS-------SGS
SGLLLPLKASNTTNGSGNSNDDTSDR-----RQYLETFFNKLDGGNKYRNPFVIKNNNN-
---------------------------EDEDEEIFKLESSANEVWDAYRQLYYGHDNSIG
S------------VYFRRKGSGSDSSSGGESSPSSGTTTGTGSGGGLEAFFGIQKKCFTT
DENKNDDENSSSTNNAGGEGEKGDE-----------------NEFARWESVHYITIQEPN
YDNN--------------------TCEYKINSTIWCRFQPEDVGDIPPLLKQKQKQKKTA
APVIKKVPPAAAKPKSPTFKGLERARLEIFDKAKDNWDSRHNKKVDEEEEKKKKIAALQP
RTPINSSPIPAVVTSSSYHEEETIKVIPIASHIHNIGTEIEKLESNY---RKRLEMIHIS
KTCEIL-QGMYSGGGGSNGTTSQTQTQARPAGLHKHATGMGVGASLIGEIALKAKLKGLG
NSCNGDGGSPSDNNDNNDSSTGGTGTGGTESKDTNKAMESILAAEKKKKLSQEDNTNAAD
TKINDWKSNLKKTTSTNTNTAPPPTGTTTATSANTTNDWKSGLKKTTTTTASSKATTTTS
NNENNSTTTYLQASLKKTTKPSTATSTATKTATPEFLDFRKCMPLRTNSFHVYRSSSNEY
CTLGSKLLAASRPP
>HyaCAP2_fl
---------MSTDANMTSCLNLMRRLP-PREVATNVYDLTRLVP-------------SLA
DELYQRVDQPLE-VAV-DTANG---------RKYLRCDYNRDE--DSYRSPWTNRYEPVL
A----------------------DGIGFYPSATLRELEIQANEIFDSYRELYYQGGISS-
------------VYMWDLEP-------------------------GFAACFLVKKDVVEQ
RF----------------------------------------VQNGSWNSIHVIEVQENN
SEEGVAKGGK--------------EATYRLTTSVLLTMKVNRAG----------------
-------------LGELSLDGTLTRQTERTMAFEDQF-----------------------
------------------------------AHVSNMGRMVEDMEIDM---RSSLDGLYIA
KTREVI-NGMRKLQQGPALA-----------------------TPFVGELAGA-VLKHGQ
KQLPHSK-----------------------------------------------------
------------------------------------------------------------
------------------------------------------------------------
--------------
>PhrCAP2_fl
----MSAEAGAPDG-MTSCLNLMRRMP-PREVETDVYNLARLVP-------------SIA
DELYQRVDQPLQ-VAV-DPVNG---------RKYLLCDYNRDG--DAYRSPWTNEYDPPA
A----------------------EGEGFYPSENLRELEVQANEIFDSYRELYYQGGISS-
------------VYMWDLEP-------------------------GFAACFLVKKDVLDQ
RF----------------------------------------VEKGSWNSIHVIEVQEGS
--DVLDKGSK--------------KATYRLTTSVLLAMKVNRPE----------------
-------------LGDLTLDGTLTRQAERTMDFEDQF-----------------------
------------------------------AHVSNMGRMVEDMEIEM---RSSLDGLYIS
KTREVI-NGMRKLQQGPAMA-----------------------NPFVGELAGA-VLKHGQ
KQ----------------------------------------------------------
------------------------------------------------------------
------------------------------------------------------------
--------------
>SrpCAP2_fl
----------MSDDALSCCLNVLRRMP-PGQVATDLAGLCQLVP-------------ELE
DELLQRVDQPLG-QMV-DPTTG---------RAFLLCDYNRDG--DSHRSPWTNAYFPPI
D----------------------DGEGFTPSDSLRQLEIQANEIFDVYREMYYQGGISS-
------------VYMWDLEP-------------------------GFAACFLIKKDVHQQ
RYRLLDRNS---------------------------------IHNGGWNSIHVIEVQEKS
--------AR--------------EAVYKLTTTILVTMDVNRNE----------------
-------------LGHLNLDGNLTRQTEKVLPFDSPS-----------------------
------------------------------AHLTNMGHLIEDMEIEM---RSSLDRVYIS
KTREVI-NGIRKLQHGPTQG-----------------------SIFVGELGRA-VLKHGT
TK----------------------------------------------------------
------------------------------------------------------------
------------------------------------------------------------
--------------
>EcsCAP2_fl
--------MAESTEVISSCLNLMRRLP-PKDIENSLEGLLNLVP-------------QVT
DELLQRVDQPLQ-EAT-DPETG---------RRYLRCEYNRDA--SSYRSPWSNKYDPP-
-----------------------IEDGFTPGDRLRQMEEDANMLLDAYREVYFSGGVSS-
------------VYLWEEEADGEADNATGAAG-------------SFAGCFLILKRVGGD
GEE---------------------------------------GPVGAWESSHVVQVVLSK
KNPT--------------------QATYKVNTTVMLSVGPEDEA----------------
-------------VGATSLSGNLAREKEETKTFSTDS-----------------------
------------------------------DHLQNLGVMIEAMENTL---RSDMD-----
------------------------------------------------------------
------------------------------------------------------------
------------------------------------------------------------
------------------------------------------------------------
--------------
>AuaCAP2_fl
-------MGDAKKDPISCALSIMRRMP-PNKIEHNLSGLLNLVP-------------EHT
DELLQRVDQPLE-EAT-CAESG---------RKYLLCDYNRDG--DSYRSPWSNAYEPP-
-----------------------LDDGFVPSAKLRALEVEANALFDAYRELYFEGGTSS-
------------VYLWDLDG-------------------------GFAGCFLIKKGVSGH
EF----------------------------------------VSTGAWDSIHVVEVAEAG
DG----------------------RATYKLTTTVMLSMDVHKPA----------------
-------------VGDSNLSGSLTRMAEKACAVDEAH-----------------------
------------------------------PHVANIGSMIEDMETDI---RTYLDSLYIQ
KTREVV-SSIRKLHKGPTQD-----------------------KGFTMNLNSA-VLKHGK
NRAVDSES----------------------------------------------------
------------------------------------------------------------
------------------------------------------------------------
--------------
>BhCAP2_fl
------------MDPVKSALNLFRRLP-PEDVESTFRSITLLRE-------------DLT
DELLQHIDFPLK-VGY-DNEAD---------KSYILSDFNCNG--NSYRSPWTNKYYPA-
-----------------------SPDGFFPSSRIRSLEETANFLFEKYTEMYYDEAVSS-
------------VYLWESDS-------------------------HICGCFFVMKGRRYN
PQQ---------------------------------------EACGSWHSLHLIEIIPDA
SQK---------------------KAEYRLTTSIQLYLTIENKS----------------
-------------IGVAKQNGTLTRQASSVMPFSTDS-----------------------
------------------------------DHISNIGQMIEEMENFV---RSNLDILYLS
KNQETI-DSIRILHPSDLPK-----------------------RSMLAELSG--KLKPRV
E-----------------------------------------------------------
------------------------------------------------------------
------------------------------------------------------------
--------------
>PuCAP2_fl
-------MADASDANLTACLNLMRRMP-PRDIEQDLYNLTRVVP-------------ALT
DELYQRVDQPLQ-AAI-DPTNG---------RKYLLCDYNRDG--DSYRSPWSNQYDPAI
Q----------------------DDEGFYPSENLRELEIQANEIFDSYREMYYQGGISS-
------------VYMWDLDP-------------------------GFAACFLVKKDVIDQ
RF----------------------------------------VEKGSWNSIHVIEVQEMN
DAAATSTNNGRGVLK---------KATYRLTTTVLLAMKVNRPE----------------
-------------LGDLTLDGTLTRQTEKTLEFEDQF-----------------------
------------------------------AHVSNMGRMVEDMEIEM---RSSMDGLYIS
KTREVI-NGMRKLQQGPSQG-----------------------NAFVGELAGA-VLKHGL
KKAQE-------------------------------------------------------
------------------------------------------------------------
------------------------------------------------------------
--------------
>AllCAP2_fl
----------MESAKLNACLKLMRRMP-PHSVETNLFHLSQLNP-------------SLT
EELYQRIDQPLQ-IAM-DPKDG---------RPYLLCDYNRDG--DSYRSPWSNEYYPQV
SY---------------------TDELFYPSERIRTLEKQANELFDVYRELYYQGGVSS-
------------AYLWDIGN-------------------------GLAACVVFKKDITQH
RY----------------------------------------LTGGSWNSIHIIQVQEEN
VGSTLSSDKTK--TR---------TATYQLTTNILLSMNVDRPA----------------
-------------LGDLKLDGSLTRQCERKLDYEDSF-----------------------
------------------------------SHLGNIGRMIEDLENDM---RSSLDSLYIS
KTKEVV-HTIRQVQQDETGVAGQ--------------------NAFVGELAST-VLQ---
------------------------------------------------------------
------------------------------------------------------------
------------------------------------------------------------
--------------
>PhsCAP2_fl
---------MADDGGMTSCLNLMRRMP-PREVETDVYNLTRLLP-------------ALA
DDLYQRVDQPLQ-VAV-DPTNG---------RKYLLCDYNRDG--DSYRSPWSNQYDPPA
P----------------------EGEGFYPSETLRELEVQANEIFDSYRELYYQGGISS-
------------VYMWDLEP-------------------------GFAACFLVQKDVLDQ
RF----------------------------------------VEKGSWNSIHVIEVQEGS
--DVLDKGVK--------------RATYRLTTSVLLSMKVNRPE----------------
-------------LGDLTLDGTLTRQAERTLAFEDQF-----------------------
------------------------------AHVSNMGRMVEDMEIDM---RSSLDGLYIS
KTREVV-NGMRKLQQGPAMV-----------------------NPFVGELTGA-VLKHGL
KKQQK-------------------------------------------------------
------------------------------------------------------------
------------------------------------------------------------
--------------
>PhiCAP2_fl
----MSTDASAADGGMTSCLNLMRRMP-PREVETDVYNLTRLVP-------------SIA
DELYQRVDQPLQ-VAV-DPANG---------RKYLLCDYNRDG--DSYRSPWTNQYDPPA
S----------------------DGEGFFPSETLRELEVHANEIFDSYRELYYQGGISS-
------------VYMWDLEL-------------------------GFAACFLVKKDVLDQ
RF----------------------------------------IEKGEWNSIHVIEVQEGS
--DVLDKGVK--------------KATYRLTTSVLLSMKVNRPE----------------
-------------LGDLTLDGTLTRQAERTMEFEDQF-----------------------
------------------------------AHVSNMGRMVEDMEIDM---RSSLDGLYIS
KTREVI-NGMRKLQQGPAMA-----------------------NPFVGELNSA-VLKHGQ
KKQQE-------------------------------------------------------
------------------------------------------------------------
------------------------------------------------------------
--------------
>PhpCAP2_fl
---------------MEAAMDIMRRMP-PSLSQQALDSLLALLP-------------AHS
SELLSRSDQPLQ-VAS-DEEFD---------KHYLLCDYNRDG--DSYRSPWSSKYKPE-
-----------------------LEDGVQPPAELRKLEQEANEVFSIYRDQYYEGGVSS-
------------VYVWEPEDGK-----------------------GFAACVLIKKDGSDA
GDGRRGL-----------------------------------LQEGSWDAIHVIEVKEDQ
ERQ---------------------FGHYCLTSTVMLALTTANQA----------------
-------------TGPFSLSGSITRQMETDLALEH-------------------------
------------------------------GHLCNMGRLIEEMESKL---RNGLDQVYFG
KTKEVV-FTLREPLGVLTATSHIGQSLQ---------------RRIVNDLGRSR------
------------------------------------------------------------
------------------------------------------------------------
------------------------------------------------------------
--------------
>LeCAP2_fl
---------------MEAAMGLMRRIP-PKHTETALSALLSLLP-------------EHS
SDLLSQVDQPLQ-VLC-DMESG---------KEFILCEYNRDA--DSYRSPWSNKYHPP-
-----------------------LEDAPQPSLELRKLEVEANEVFAIYRDQYYEGGISS-
------------VYMWEDENE------------------------GFVACFLIKKDGSKT
GHGRRGY-----------------------------------LQEGAWDAIHVIEVGPEE
EE----------------------IVQYCLTSTVMLTLTTDNES----------------
-------------SGSFNLSGSIRRQMSMKLSVSE-------------------------
------------------------------GHLCNMGKMIEEMEGKL---RNSLDQVYFG
KTNEMV-CTLRPPA-----------------------------ELVQMKLPDT-------
------------------------------------------------------------
------------------------------------------------------------
------------------------------------------------------------
--------------
>GlmCAP2_fl
---------------MEAVMGLMRRIP-PKHTETALSALLSLMP-------------HHS
SDLLSQVDQPLQ-VLC-DVECG---------KEFILCEYNRDA--DSYRSPWSNKYHPP-
-----------------------LEDGSLPSSELRKLEIEANDIFAIYRDQYYEGGISS-
------------VYMWEDDNE------------------------GFVACFLIKKDGSKT
GQGRRGY-----------------------------------LEEGAWDAIHVIEVGPEE
EE----------------------NTNYRLTSTVMLTLTTNNES----------------
-------------SGTFSLSGSIRRQMSMKLSVAD-------------------------
------------------------------GHLCNMGRMIEEMESKL---RNSLDQVYFG
KTREMV-CTLRPPS-----------------------------EVAQMRMPDSA------
------------------------------------------------------------
------------------------------------------------------------
------------------------------------------------------------
--------------
>MtCAP2_fl
---------------MEAAMGLMRRIP-PKHTETALSALLSLMP-------------NHS
SDLLSQVDQPLQ-VLC-DVDCG---------KEFILCEYNRDA--DSYRSPWSNKYHPP-
-----------------------LEDGSLPSSELRKLEIEANDIFAIYRDQYYEGGISS-
------------VYMWEDENE------------------------GFVACFLIKKDGSKT
GQGRRGY-----------------------------------LEEGAWDAIHVIEVGPEE
EE----------------------DTNYRLTSTVMLTLTTNNES----------------
-------------SGTFSLSGSIRRQMSMRLSVC--------------------------
------------------------------------------------------------
------------------------------------------------------------
------------------------------------------------------------
------------------------------------------------------------
------------------------------------------------------------
--------------
>RicCAP2_fl
---------------MEAAMGLMRRIH-PKQSETALSALLSLLP-------------HHS
SDLLSQVDQPLQ-VLC-DLDSG---------KEFILCEYNRDA--DSYRSPWSNKYYPP-
-----------------------LEDALCPSAELRKLEIEANEVFAIYRDQYYEGGISS-
------------VYMWEDDNE------------------------GFVGCFLVKKDGSKT
GQGRRGY-----------------------------------LQEGAWDAIHVIQVGPEE
EG----------------------TAHYCLTSTVMLSLTTNDES----------------
-------------SGTFNLSGSIRRQMNRDLSVAD-------------------------
------------------------------GHLCNMGGMIEEMEGKL---RNSLDQVYFG
KTKEMV-CTLRPPS------------------------------EVVMRLPSI-------
------------------------------------------------------------
------------------------------------------------------------
------------------------------------------------------------
--------------
>PotCAP2_fl
---------------MEAAMGLMRRIH-PKQSETALSALLSLLP-------------HHS
SDLLSQVDQPLQ-VLC-DLESG---------KEYILCEYNRDA--DSYRSPWSNKYYPP-
-----------------------LEDALYPSSELRKLEVEANEVFAVYRDQYYEGGISS-
------------VYMWEDDNE------------------------GFVACFLIKKDGSKT
GQGRRGH-----------------------------------LQEGAWDAIHVIEVGPEE
ES----------------------MAHYCLTSTIMLSLTTNDES----------------
-------------SGTFSLSGSIRRQMNMDLSVAD-------------------------
------------------------------GHLCNMGRMIEEMEGKL---RNSLDQVYFG
KTKEMV-CTLRPPS------------------------------EVVLRLPTA-DLA---
------------------------------------------------------------
------------------------------------------------------------
------------------------------------------------------------
--------------
>AtCAP2_fl
---------------MEAALGLLRRMP-PKQSETALSALLSLIP-------------QHS
SDLLSQVDLPLQ-VLR-DIESG---------KDFILCEYNRDA--DSYRSPWSNKYLPP-
-----------------------LEDALYPSSELRKLEVEANDIFAIYRDQYYEGGISS-
------------VYMWEDDNE------------------------GFVACFLIKKDGSKS
GHGRRGC-----------------------------------LEEGAWDAIHVIQVGSEE
EE----------------------MAQYCLTSTIMLSLTTDDES----------------
-------------SGKFGLSGSIRRQMKMELAVAD-------------------------
------------------------------GHLCNMGRMIEELEGKL---RNSLDQVYFG
KTREMV-CTLRPPA-----------------------------EIVQMRLPDT-------
------------------------------------------------------------
------------------------------------------------------------
------------------------------------------------------------
--------------
>CipCAP2_fl
---------------MEAAMGLMRRMP-PKHSETTLSALLSLLP-------------HHS
SDLLSQVDQPLQ-ILY-DVDYG---------KEFILCEYNRDA--DSYRSPWSNKYLPP-
-----------------------LEDAPYPSSELRKLEIEANEIFAIYRDQYYEGGISS-
------------VYMWEDDNE------------------------GFVACFLIKKDGSKT
GQGRRGY-----------------------------------LEEGAWDAIHVIQVGPEE
EG----------------------MAHYCLTSTVMLSLTTDDES----------------
-------------SGTFNLSGSIRRQMNMDLAVAE-------------------------
------------------------------GHLCNMGRMIEEMEGKL---RNSLDQVYFG
KTKEMV-CTLRPPS-----------------------------EVVQMRLPDS-------
------------------------------------------------------------
------------------------------------------------------------
------------------------------------------------------------
--------------
>VvCAP2_fl
---------------MEAALGLMRRIH-PKHSETALSALLGLLP-------------HLS
SDLLSQVDQPLQ-VLC-DVDSG---------KEFILCEYNRDA--DSYRSPWSNKYHPP-
-----------------------LEDGPYPSSELRKLEIEANEVFSIYRDQYYEGGISS-
------------VYMWEDENE------------------------GFVGCFLIKKDGSKT
GHGRRGY-----------------------------------LQEGSWDAIHVIEVGPDE
EG----------------------ITHYCLTSTVMLSLTTNDQS----------------
-------------SGTFSLSGSIRRQMNMDLSIAD-------------------------
------------------------------GHLCNMGKMIEEMESKL---RNSLDQVYFG
KTKEMV-CTLRPPA-----------------------------EVLPMRLPES-------
------------------------------------------------------------
------------------------------------------------------------
------------------------------------------------------------
--------------
>Os_bCAP2_fl
---------------MEAAMDLMRRMP-PGRAETALNALLSLIP-------------DHS
LDLLSQVDLPLQ-VCM-DKESV---------KEYILCEYNRDA--DSYRSPWSNKYDPP-
-----------------------LEDGTVPSEEMRNLEVEANDVFSVYRDQYYEGGISS-
------------VYIWEDEDE------------------------SFIACFLIKKDG---
-EGKRGH-----------------------------------MQIGSWDAIHVIQVGPEE
EG----------------------AAHYCLNSTVMLSLTTDNKQ----------------
-------------SGTFNLSGSIRRQMSMTLAVAD-------------------------
------------------------------GHLVNMGKMIEEMEGKL---RNSLDQVYFG
KTREMV-CTLRPPP-----------------------------EVLNRRLPDS-------
------------------------------------------------------------
------------------------------------------------------------
------------------------------------------------------------
--------------
>Os_aCAP2_fl
---------------MEAAMDLMRRMP-PGRAETALNALLSLIP-------------DHS
LDLLSQVDLPLQ-VCM-DKESV---------KEYILCEYNRDA--DSYRSPWSNKYDPP-
-----------------------LEDGTVPSEEMRNLEVEANDVFSVYRDQYYEGGISS-
------------VYIWEDEDE------------------------SFIACFLIKKDG---
-EGKRGH-----------------------------------MQIGSWDAIHVIQVGPEE
EG----------------------AAHYCLNSTVMLSLTTDNKQ----------------
-------------SGTFNLSGSIRRQMSMTLAVAD-------------------------
------------------------------GHLVNMGKMIEEMEGKL---RNSLDQVYFG
KTREMV-CTLRPPP-----------------------------EVLNRRLPDS-------
------------------------------------------------------------
------------------------------------------------------------
------------------------------------------------------------
--------------
>ObCAP2_fl
---------------MEAAMDLMRRMP-PGRAETALNALLFLIP-------------DHS
LDLLSQVDLPLQ-VCM-DKESV---------KEYILCEYNRDA--DSYRSPWSNKYDPP-
-----------------------LEDGTVPSEEMRNLEVEANDVFSVYRDQYYEGGISS-
------------VYIWEDEDE------------------------SFIACFLIKKDG---
-EGKRGH-----------------------------------MQIGSWDAIHVIQVGPEE
EG----------------------AAHYCLNSTVMLSLTTDNKQ----------------
-------------SGTFNLSGSIRRQMSMTLAVAD-------------------------
------------------------------GHLVNMGKMIEEMEGKL---RNSLDQVYFG
KTREMV-CTLRPPP-----------------------------EVLNRRLPDS-------
------------------------------------------------------------
------------------------------------------------------------
------------------------------------------------------------
--------------
>TaCAP2_fl
---------------MEAAMDLMRRMP-PGSTETALNALLSLLP-------------DHS
LDLLSQVDLPLQ-VCM-DKENN---------KEYILCGYNRDA--DSYRSPWSNIYEPP-
-----------------------LEDGTVPSEEMRNLEVEANEVFSVYRDQYYEGGISS-
------------VYIWEDEDE------------------------SFIACFLIKKDG---
-QGKRGY-----------------------------------MQIGSWDAIHVIQVGPEE
EG----------------------AAHYCLNSTVMLSLTTDNKQ----------------
-------------SGTFNLSGSIRRQMSMTLAVAD-------------------------
------------------------------GHLVNMGKMIEEMEGKL---RNSLDQVYFG
KTREMV-CTLRPPP-----------------------------EVLNMRLPDS-------
------------------------------------------------------------
------------------------------------------------------------
------------------------------------------------------------
--------------
>SobCAP2_fl
---------------MEAAMDLMRRMP-PRSAETALNALLSLLP-------------DHS
LDLLSQVDLPLQ-VCM-DKESL---------KAYILCEYNRDA--DSYRSPWSNKYDPP-
-----------------------LEDGTVPSQAMRNLEVEANEVFSVYRDQYYEGGISS-
------------VYIWEDEDN------------------------GFIACFLIKKDG---
-QGKRGY-----------------------------------MQIGSWDAIHVIQVGPEE
EG----------------------AAHYCLNSTVMLSLTTDNKQ----------------
-------------SGTFNLSGSIRRQMSMTLAVAD-------------------------
------------------------------GHLVNMGKMIEEMEGKL---RNSLDQVYFG
KTREMV-CTLRPPP-----------------------------EVLNRRLPDS-------
------------------------------------------------------------
------------------------------------------------------------
------------------------------------------------------------
--------------
>ZmCAP2_fl
---------------MEAAMDLMRRMP-PRSAETALNALLSLLP-------------DHS
LDLLSQVDLPLQ-VCM-DKESL---------KEYILCEYNRDA--DSYRSPWSNKYDPP-
-----------------------LEDGTVPSQGMRNLEVEANEVFSVYRDQYYEGGISS-
------------VYIWEDEDN------------------------GFIACFLIKKDG---
-QGKRGY-----------------------------------MQIGSWDAIHVVQVGPEE
EG----------------------AAHYCLNSTVMLSLTTNNKQ----------------
-------------SGTFNLSGSIRRQMSMTLAVAD-------------------------
------------------------------GHLVNMGKMIEEMEGKL---RNSLDQVYFG
KTREMV-CTLRPPP-----------------------------EVLNMRLPDS-------
------------------------------------------------------------
------------------------------------------------------------
------------------------------------------------------------
--------------
